# Supplementary material for: Ovoid cell is an inducible small-sized morphotype that enhances proliferation and antifungal drug tolerance in the human fungal pathogen Cryptococcus neoformans
Source: PLoS Pathog. 2026 Jun 17;22(6):e1014302. doi: 10.1371/journal.ppat.1014302 (PMC13274837; doi:10.1371/journal.ppat.1014302)
Supplement: S1 Table — (XLSX) [file ppat.1014302.s012.xlsx]

## Sheet: Sheet1
Functional category of differentially expressed genes.
Gene ID	gene_length		Gene description	CO2Y10_1	CO2Y10_2	CNY10_1	CNY10_2	CO2Y100_1	CO2Y100_2	log2FoldChange (CO2Y10/CNY10)	FDR (CO2Y10/CNY10)	log2FoldChange (CO2Y10/CO2Y100)	FDR (CO2Y10/CO2Y100)
Carbon metabolic process and oxidation-reduction process
CNAG_00057	1348	FPP1	fructose-1,6-bisphosphatase I	4724.43	5739.37	10553.1	10276.9	13600.1	10800.5	-1.01297	1.58015e-09	-1.29689	4.4881e-11
CNAG_00061	2696	CIT1	citrate synthase, mitochondrial	24384.8	29232.1	52554.8	58171.4	74467.4	68311.6	-1.06589	1.07659e-10	-1.4886	1.0244e-18
CNAG_00162	1476	AOX1	alternative oxidase, mitochondrial	8259.97	8198.67	57410.4	59808.1	143465	143696	-2.85174	1.55274e-113	-4.19968	9.59249e-186
CNAG_00237	2561		3-isopropylmalate dehydratase, large subunit	3621.26	2589.02	6482.16	5791.77	12287.3	14071.8	-1.00212	5.38928e-06	-2.15898	1.4184e-23
CNAG_00247	2953	LYS9	alpha-aminoadipic semialdehyde synthase	9579.78	6714.12	32636.6	35540.6	29717.2	26435.3	-2.08422	5.0099e-24	-1.85761	6.67299e-18
CNAG_00280	1040		complement component 1 Q subcomponent-binding protein, mitochondrial	5729.55	6513.47	13637.7	14595.7	49837.1	41145.2	-1.22508	5.75903e-16	-2.96866	3.45299e-65
CNAG_00306	847	MTN2	Copper-detoxifying metallothionein 2	1348.58	1634.28	7632.14	6480.74	11906.5	13411.8	-2.26173	1.84728e-35	-3.16148	2.81352e-69
CNAG_00373	2488		glucan 1,3-beta-glucosidase	140.318	246.112	1816.1	1902.31	537.48	609.628	-3.28771	2.82072e-30	-1.64903	2.40447e-06
CNAG_00407	3038		glyoxal oxidase	14767.4	21240.8	86360.8	88948.5	132933	123424	-2.30328	5.92981e-30	-2.90835	3.24383e-46
CNAG_00413	2285	OFD1	putative oxidoreductase	6968.34	5305.34	15120.7	16757.6	11589.5	13402.3	-1.39644	2.48274e-13	-1.09967	9.98892e-08
CNAG_00450	1255	LEU2	3-isopropylmalate dehydrogenase	4476.08	3251.58	7056.34	8261.71	11758.1	9547.04	-1.00638	4.41942e-06	-1.53562	4.153e-12
CNAG_00457	1735	GLN1	Glutamine synthetase	54562	42922.9	147574	145418	211731	175980	-1.6069	4.53445e-21	-2.06479	2.88849e-26
CNAG_00684	1084		Ribulose-phosphate 3-epimerase	2583.26	2720.57	5785.4	5346.31	5984.25	5438.23	-1.08891	4.63379e-13	-1.18152	1.83968e-12
CNAG_00834	1631		Phosphatidylserine decarboxylase	1136.63	790.467	5539.43	4906.8	9467.84	8172.06	-2.45769	1.27021e-28	-3.267	1.55999e-48
CNAG_00866	2549		transketolase	4429.12	3221.88	18610.2	18525	11562.2	9982.9	-2.2983	1.70757e-32	-1.56639	2.62485e-13
CNAG_00938	3324		hypothetical protein	2983.08	2624.79	5383.79	6023.41	16724.7	14856.1	-1.0438	5.21001e-10	-2.56734	7.65648e-51
CNAG_00984	1684		glucose and ribitol dehydrogenase	1312.18	1476.67	23652.1	22729.3	81074.7	59001	-4.07525	1.50173e-179	-5.72499	9.32334e-183
CNAG_01047	1222		hypothetical protein	896.508	234.594	12070	10849.6	3564.68	3032.95	-4.35822	1.73406e-06	-2.61123	0.00431925
CNAG_01065	2165		hypothetical protein, variant	1165.4	982.628	366.123	318.182	502.863	488.082	1.63163	2.13766e-12	1.04219	8.93268e-06
CNAG_01075	2067		methylmalonate-semialdehyde dehydrogenase (acylating)	2291.47	1155.39	787.085	558.304	122.072	125.344	1.33848	0.000300131	3.73104	1.13886e-27
CNAG_01090	1318		alpha/beta hydrolase fold protein	2243.91	2158.02	5429.76	4780.37	14703.3	12546.8	-1.23314	1.06185e-14	-2.70425	1.19716e-57
CNAG_01102	1245		oxidoreductase	3005.97	2756.94	30734.2	26990.4	31174.7	25687	-3.34363	6.05112e-112	-3.37645	3.92058e-83
CNAG_01164	3749		glutamine-fructose-6-phosphate transaminase (isomerizing)	10761	10015.4	49854.9	50809.9	23761.2	24278.8	-2.29601	4.92317e-69	-1.28379	1.5844e-16
CNAG_01283	2848	CAP5	beta-1,2-xylosyltransferase	4213.06	5532.06	2370.93	2223.03	1563.25	1264.84	1.06526	9.60431e-08	1.7091	2.25931e-15
CNAG_01341	922	ISP3	mannose-6-phosphate isomerase	1562.28	1233.59	7499.89	7426.8	25721.6	20951.5	-2.43579	5.97455e-43	-4.13423	2.01632e-96
CNAG_01348	2089		cyanate hydratase	3473.9	3400.1	8824.06	7588.86	19716.4	15813.3	-1.27501	5.71663e-16	-2.44394	6.81701e-43
CNAG_01464	2466	FHB1	Flavohemoglobin	1515.9	1293.6	27801.2	27709.9	80410.6	73985.3	-4.3235	3.8289e-184	-5.85371	5.91753e-267
CNAG_01485	2348		D-lactate dehydrogenase (cytochrome)	4656.91	3100.64	8100.68	7493.83	15002.1	13255.1	-1.02647	1.39382e-05	-1.93719	3.72768e-17
CNAG_01489	908	CAS9	maltose O-acetyltransferase	1009.82	1140.24	478.219	401.334	354.372	323.806	1.27091	2.40097e-08	1.58973	7.76317e-12
CNAG_01492	1338		hypothetical protein	3749.25	4811.91	10655.5	10450	27375	23520.1	-1.32138	2.35046e-13	-2.64745	8.57411e-45
CNAG_01558	1695		chlorophyll synthesis pathway protein BchC	4720.32	3635.91	32027.7	30537	56622.1	54883.6	-2.92374	8.43498e-62	-3.8115	1.98013e-93
CNAG_01594	3479		glycine dehydrogenase	4174.9	7321.52	2737.86	1833.58	739.718	757.762	1.31066	4.06215e-05	2.86231	5.47924e-27
CNAG_01615	1100		aldo-keto reductase	1406.11	1308.15	2929.79	2620.97	3649.4	2802.2	-1.0517	1.15428e-09	-1.32291	2.77501e-10
CNAG_01714	1341		sulfonate dioxygenase	36.4005	51.5259	173.384	219.758	1472.15	1849.78	-2.17875	4.50156e-06	-5.31488	9.13177e-75
CNAG_01723	2232		hypothetical protein	695.719	1108.72	2722.54	2744.85	2615.43	2830.69	-1.61882	3.88502e-10	-1.6706	5.24135e-11
CNAG_01745	1986		glycerol-3-phosphate dehydrogenase (NAD())	3865.5	4788.27	12099.8	10467.8	19107.9	18984.9	-1.40241	1.22406e-14	-2.21402	2.53308e-37
CNAG_01854	3338		heparinase II/III family protein	31517.5	35351.6	73042.4	73927.8	69913.4	78240.4	-1.15566	1.44936e-16	-1.22336	7.72566e-14
CNAG_01896	1268		alcohol dehydrogenase (NADP)	15073.9	12731.7	32285	33977.6	127857	104698	-1.27218	4.65386e-16	-3.13751	1.28275e-65
CNAG_01955	1283		Alcohol dehydrogenase	4.10973	14.5485	2107.23	1869.22	1014.83	1433.86	-7.72875	1.65377e-81	-7.08758	1.14244e-54
CNAG_01962	937		ubiquinone biosynthesis protein COQ4, mitochondrial	663.428	510.409	1141.11	1366.06	2948.85	2571.45	-1.11514	6.88687e-06	-2.30763	1.34074e-25
CNAG_02030	4213		glyoxal oxidase	9647.3	10921.7	36623.6	36388.2	36192.4	39666.7	-1.84723	2.21409e-39	-1.95855	8.42216e-34
CNAG_02087	1766		Acyl-CoA-dependent ceramide synthase	880.657	668.018	4587.83	4247.52	43310.9	36156.1	-2.53131	1.54995e-37	-5.75392	1.25295e-180
CNAG_02117	1496		NAD-binding Rossmann fold oxidoreductase	2632.58	1985.26	5408.79	5913.95	5618.03	5226.47	-1.31323	6.05764e-11	-1.30469	3.26133e-10
CNAG_02133	1227	SOL3	6-phosphogluconolactonase	5031.48	5061.05	13699.8	12936.9	20544.5	17747.6	-1.41967	5.61292e-26	-1.99832	1.47498e-34
CNAG_02226	1960		hypothetical protein	1507.1	963.837	6421.68	5990.31	7391.71	6089.63	-2.3477	7.67591e-23	-2.51988	4.32095e-24
CNAG_02230	3352		phosphoketolase	9667.26	8706.05	26118.2	24598.5	104321	87915.6	-1.48423	2.2872e-25	-3.46105	2.51684e-92
CNAG_02293	3104		hypothetical protein, variant	6472.24	7808.29	3036.24	2756.73	1454.84	1537.36	1.28204	1.59985e-13	2.17887	8.89055e-34
CNAG_02427	1042		Isochorismatase domain-containing protein 1	1080.27	868.059	2847.54	2946.79	2246.48	2219.16	-1.59216	6.35163e-17	-1.27032	1.37202e-09
CNAG_02673	1318		NAD dependent epimerase/dehydratase	4467.28	3878.38	16560.2	17171.7	44041.5	41756.7	-2.03453	2.84176e-42	-3.43588	3.35634e-98
CNAG_02751	1519		Short-chain dehydrogenase	605.305	677.717	21749.7	18260.3	57845.6	44120.2	-4.98224	5.91094e-198	-6.38715	1.54405e-244
CNAG_02768	912		hypothetical protein	370.463	297.638	1336.27	1160.73	3315.07	2774.66	-1.92155	1.00576e-16	-3.26189	9.10032e-51
CNAG_02814	2958		glycerol-3-phosphate dehydrogenase	7202.6	6665.02	13420.8	14129.8	17216.7	17687.8	-1.00979	1.24595e-12	-1.40613	4.77818e-19
CNAG_02839	1646		hypothetical protein	1739	2125.29	4373.32	5489.71	4930.24	3883.77	-1.37166	1.78485e-11	-1.265	1.48693e-09
CNAG_02850	3181		glucan endo-1,3-alpha-glucosidase agn1	19951	30763.4	4013.65	3908.98	4676.07	6591.01	2.65848	1.85584e-32	2.09233	1.93748e-16
CNAG_02919	2942		hypothetical protein	1858.77	2238.65	698.377	742.426	931.935	857.468	1.48921	3.28843e-14	1.12016	5.58677e-08
CNAG_02920	1220		hydrolase	939.367	748.64	2753.99	2714.31	3478.13	3005.41	-1.71501	6.17354e-19	-2.01465	1.129e-21
CNAG_02933	1645		quinone oxidoreductase	3464.5	2360.49	7478.92	6654.68	44966.1	40519.4	-1.29823	1.52424e-08	-3.94811	5.53084e-74
CNAG_02958	2527	CFO2	ferroxidase	3136.31	3324.93	11186.9	13829.5	6257.54	6215.93	-1.97264	4.17617e-31	-1.0242	2.30476e-10
CNAG_03040	2417		transketolase	5128.36	4096	21927.9	20082	37816.7	29274.5	-2.20654	1.41069e-37	-2.93564	4.88138e-47
CNAG_03225	1432		malate dehydrogenase, NAD-dependent	21082.9	24074.1	56377.4	61859.8	70444.5	59750.2	-1.40828	7.17263e-21	-1.60277	7.05149e-21
CNAG_03226	1120		succinate dehydrogenase [ubiquinone] iron-sulfur subunit, mitochondrial	10495.7	9902.66	24662.5	28411.6	57540.4	56237.7	-1.39904	1.62012e-20	-2.55409	3.39012e-65
CNAG_03340	1482		flavonol synthase	418.605	394.021	88.7083	105.212	96.5642	114.899	2.0477	1.03919e-10	1.86436	1.91262e-08
CNAG_03517	2684		NADH dehydrogenase	5192.94	4721.59	16696.5	15808.2	23671.9	21003.7	-1.73236	2.59283e-34	-2.24582	3.91767e-42
CNAG_03564	1785		hypothetical protein	947.586	480.706	2387.87	2025.34	3921.78	3306.43	-1.64568	7.96461e-07	-2.40954	5.16308e-15
CNAG_03596	1632		2-oxoglutarate dehydrogenase E2 component (dihydrolipoamide succinyltransferase)	6024.28	7196.04	13217.5	13460.4	29901.2	25432.5	-1.03254	1.58051e-10	-2.14082	1.97121e-33
CNAG_03754	1027	ISP1	short-chain dehydrogenase/reductase SDR	169.086	104.264	483.864	253.697	921.004	653.309	-1.45358	0.00254331	-2.59921	3.62436e-14
CNAG_03769	2132	HXK2	Hexokinase	6601.99	5935.17	21444.8	23248.5	27254.8	26631.8	-1.85333	3.68383e-37	-2.17792	5.18835e-43
CNAG_03983	1138		oxidoreductase	4036.93	4039.63	11057.1	10383.8	20805.9	15934.8	-1.42793	2.19817e-25	-2.25967	1.53158e-33
CNAG_04000	1419		cytochrome c oxidase assembly protein subunit 11	604.13	569.209	1241.11	1293.09	2873.24	2598.04	-1.13067	5.91871e-09	-2.29588	1.08022e-33
CNAG_04043	1099		hypothetical protein	526.046	474.038	1159.66	953.699	3547.37	3183.93	-1.09929	2.03446e-06	-2.82487	1.15265e-49
CNAG_04067	1600		Haloacid dehalogenase, type II	838.972	745.003	1976.58	1820	4534.87	3484.95	-1.28065	6.95952e-12	-2.41361	1.89641e-30
CNAG_04099	823		6-phosphogluconate dehydrogenase, decarboxylating	2629.05	2224.1	5731.36	5328.5	10112.8	8442.69	-1.2076	1.21314e-12	-2.00842	3.59187e-26
CNAG_04189	2311		succinate dehydrogenase [ubiquinone] flavoprotein subunit, mitochondrial	18768	16867.7	61830.5	70931.8	84546.5	79616.3	-1.91691	2.93348e-36	-2.27779	2.07765e-47
CNAG_04206	662		hypothetical protein	737.99	971.717	3583.01	3692.61	15975	14447.8	-2.10883	1.69407e-26	-4.22906	3.10841e-109
CNAG_04325	1460		extradiol ring-cleavage dioxygenase	442.677	295.213	1412.88	1035.15	19280	17760.9	-1.74897	6.10375e-09	-5.72203	2.12129e-148
CNAG_04373	2229		alginate lyase	2528.07	4340.9	13428.8	14015.3	16336.7	16693.6	-2.01821	6.66989e-15	-2.34336	6.14235e-21
CNAG_04443	1235		hypothetical protein	3074.08	2666.61	8459.55	8013.11	17893.5	12749	-1.54008	8.47431e-23	-2.48942	1.166e-31
CNAG_04539	1144		mitochondrial protein required for respiration	1188.3	1143.87	2295.93	2601.46	4948.46	4147.75	-1.08984	6.40332e-10	-2.03786	3.27772e-28
CNAG_04561	3734		monooxygenase	2538.64	2183.48	5264.44	6376.38	4966.68	4275.94	-1.32108	1.22203e-12	-1.04261	5.48751e-08
CNAG_04657	1165		Short-chain dehydrogenase	1807.69	1211.16	4141.87	4000.61	10008.1	8845.31	-1.45066	6.68569e-10	-2.71506	2.80046e-32
CNAG_04659	2135	PDC1	Pyruvate decarboxylase	19191.9	21343.2	264242	282543	1.87921e+06	1.79607e+06	-3.77332	2.48936e-166	-6.57782	0
CNAG_04687	2759		stearoyl-CoA desaturase (delta-9 desaturase)	122407	115042	641064	723575	1.10476e+06	1.05475e+06	-2.54232	6.64643e-73	-3.25937	1.95548e-106
CNAG_04690	873		acylpyruvate hydrolase	291.791	466.157	1430.62	1407.64	1605.15	1386.38	-1.9249	3.57591e-12	-2.05715	9.14929e-14
CNAG_04744	1496		mannose-6-phosphate isomerase, class I	1000.43	1166.91	6220.87	5588.13	14861.8	11642.8	-2.46565	1.48494e-48	-3.68752	1.80827e-81
CNAG_04862	6897		glutamate synthase (NADPH/NADH)	15117.4	15584.4	8467.61	6410.32	2447.81	3462.16	1.02573	6.55301e-08	2.30127	3.09501e-28
CNAG_04865	2236		mannitol dehydrogenase	457.354	570.422	165.32	115.394	141.202	140.537	1.85545	2.92905e-08	1.78872	5.59809e-09
CNAG_04879	5176		Glycogen debranching enzyme	7836.67	6532.87	21086.8	21981.7	17194.8	15725.9	-1.60295	7.4286e-24	-1.26956	1.28065e-12
CNAG_04981	2402	CAT1	Catalase 1	171513	124990	46684	38044.4	17327.8	16648	1.78799	1.18515e-17	3.05246	2.84691e-53
CNAG_05077	2462	LPI11	glycosyl hydrolase	1302.2	1069.92	5230.57	4649.71	12870.4	10648.6	-2.07784	2.58616e-30	-3.38299	2.46568e-68
CNAG_05081	1822	PDE1	phosphodiesterase	3578.4	3652.27	1676.59	1751.28	880.92	1053.08	1.05712	4.86022e-12	1.82709	9.50797e-22
CNAG_05097	1319	CKY1	YjeF family protein	1484.2	1316.03	3558.01	3046.92	5353.85	4371.85	-1.25745	5.53144e-12	-1.87012	8.74584e-22
CNAG_05260	2158		Glutamate decarboxylase	7489.1	6263.73	20464.2	19867.3	44575.3	37716.2	-1.57148	2.50917e-23	-2.65443	3.08935e-48
CNAG_05316	2129		inositol oxygenase	2874.46	2970.92	1295.95	1133.58	955.621	998.005	1.2468	3.3251e-13	1.50569	4.78283e-17
CNAG_05320	1687		oxidoreductase	2352.53	3173.99	1313.69	1332.12	1054.92	1212.61	1.04298	1.47782e-06	1.20835	7.67032e-08
CNAG_05430	2739		hypothetical protein	2893.84	3645	1682.23	1530.67	1137.82	1220.21	1.00555	3.9902e-07	1.39531	4.50179e-12
CNAG_05449	1524	MTN1	Copper-detoxifying metallothionein 1	137.382	175.188	6514.42	5258.07	16587.2	16282.4	-5.25718	2.76028e-137	-6.79473	5.30247e-285
CNAG_05521	1463		aldose reductase	4510.14	4535.49	10753.1	9509.84	43791.9	36798	-1.18308	2.06848e-15	-3.22983	1.42624e-85
CNAG_05530	1288		hypothetical protein	348.153	315.217	670.958	970.669	2427.77	2098.56	-1.32795	4.81946e-06	-2.84548	1.68925e-42
CNAG_06016	3071	CAP6	alpha-1,3-mannosyltransferase	9947.31	13628.3	4354.77	4239.89	3932.71	4120.21	1.43599	4.83893e-13	1.47304	2.45168e-13
CNAG_06027	1806		aryl-alcohol dehydrogenase	100.982	59.4063	280.641	263.879	1253.51	1257.24	-1.7873	3.67035e-05	-4.04483	1.98518e-41
CNAG_06031	3048	KRE63	beta-glucan synthesis-associated protein	1735.48	1966.47	687.893	736.486	266.918	273.478	1.35837	5.10657e-13	2.70137	1.90637e-37
CNAG_06055	2668		hypothetical protein	925.864	761.37	2420.12	2171.28	2042.42	1758.62	-1.46364	1.45718e-13	-1.24537	1.34986e-08
CNAG_06063	1513		cytochrome c oxidase assembly protein subunit 15	1566.98	1390.59	4376.55	5001.83	14918.3	14446.9	-1.68427	7.34725e-23	-3.38552	1.75421e-94
CNAG_06081	3455		Glucose oxidase	13013.2	13580.4	47469.4	55323	31271.3	34335.7	-1.97019	4.51234e-40	-1.37807	1.07625e-18
CNAG_06118	3296		hypothetical protein	2425.92	3620.15	1106.43	802.668	1045.81	1324.66	1.64354	1.63825e-09	1.27299	5.92485e-07
CNAG_06169	2642		Zinc-type alcohol dehydrogenase-like protein	1700.84	1303.91	12540.1	10247.2	11147.7	10315.3	-2.94197	5.23938e-49	-2.90965	5.53309e-50
CNAG_06190	1653		N-acetylglucosamine-6-phosphate deacetylase	979.29	790.467	3238.66	3353.22	3004.42	3419.43	-1.91713	7.27545e-25	-1.93433	1.63317e-20
CNAG_06291	1936	FPD1	polysaccharide deacetylase	450.309	367.349	4932.99	4587.77	2667.36	1912.45	-3.56202	1.00362e-86	-2.55963	5.66348e-25
CNAG_06511	1077		hypothetical protein	4873.55	3977.19	9178.09	8408.5	27011.6	21223	-1.0098	1.21735e-08	-2.5193	1.24158e-36
CNAG_06672	1570		formate dehydrogenase	1163.64	618.916	8169.23	6347.53	5041.38	5036.55	-3.04428	1.79741e-24	-2.5704	2.96257e-19
CNAG_06723	989		succinate dehydrogenase (ubiquinone) membrane anchor subunit	8882.3	8167.15	20532.8	22367	38708.6	34856.1	-1.35075	5.92464e-21	-2.18343	2.69805e-42
CNAG_06770	1609	FBA1	fructose-bisphosphate aldolase 1	29989.3	26817.1	63895	61606.9	75617	67474.1	-1.16297	1.88494e-16	-1.40674	1.66458e-17
CNAG_06806	1456	ETF1alpha	electron transfer flavoprotein alpha subunit	11441.5	10651.3	21932.7	24482.2	27029.8	23450.7	-1.09054	1.43536e-13	-1.26629	3.02184e-14
CNAG_06813	2355	CAP1alpha	O-glucosyltransferase, putative	8968.61	12545	5328.15	5123.16	4566.76	4531.38	1.02193	1.10297e-06	1.16506	1.66561e-08
CNAG_06868	1786		Phosphopyruvate hydratase	2589.13	1922.82	5563.63	4700.62	7366.21	5760.13	-1.20508	2.45368e-08	-1.61323	9.72451e-13
CNAG_06905	1051		cytoplasmic protein	4565.32	4219.66	11144.2	11178	14102.9	11872.6	-1.36477	1.38519e-22	-1.63804	7.17761e-21
CNAG_06913	2332		L-serine ammonia-lyase	8653.33	5675.72	3156.4	2251.88	1048.54	894.501	1.38676	3.08375e-07	2.8104	4.6923e-31
CNAG_06917	1097		thiol-specific antioxidant protein 3	7469.73	14387.8	3708.81	3268.37	4464.73	3460.26	1.62759	6.50132e-08	1.38603	2.72927e-06
CNAG_06923	3229	XFP2	xylulose 5-phosphate/fructose 6-phosphate phosphoketolase	29438.6	24567.5	119802	140826	170849	160561	-2.29019	1.22277e-41	-2.69107	1.52444e-56
CNAG_06924	2915		beta-fructofuranosidase	3698.76	2469.6	12157.9	12417.6	5741.01	6167.5	-2.01334	8.44963e-20	-1.02178	1.60747e-05
CNAG_06935	954		isochorismatase hydrolase	807.856	557.085	4235.42	3966.67	13519	11083.5	-2.60626	1.19837e-31	-4.24425	2.70292e-78
CNAG_07032	940		peroxiredoxin 5, atypical 2-Cys peroxiredoxin	3867.84	4008.11	9997.43	9382.56	24600.2	18767.4	-1.31851	3.37782e-21	-2.53541	9.30847e-42
CNAG_07203	1575		NADH-cytochrome b5 reductase 2	804.333	880.789	274.189	364.849	291.514	357.99	1.3792	1.56095e-07	1.29851	4.14889e-07
CNAG_07308	1809		hypothetical protein	459.116	219.44	3553.98	3311.64	3803.35	3324.47	-3.35906	1.6232e-25	-3.4648	6.91476e-28
CNAG_07470	3602	PDE2	high-affinity phosphodiesterase	51976.9	65847	3651.56	3510.19	1923.08	2166.93	4.02049	1.81432e-127	4.77202	1.78725e-151
CNAG_07559	1104		glucose-6-phosphate 1-epimerase	3692.89	3427.38	9070.02	9412.26	14093.8	12069.1	-1.39561	9.06504e-23	-1.95161	4.26347e-30
CNAG_07561	2752		6-phosphogluconate dehydrogenase, decarboxylating 1	34814.7	34727.2	79119.8	84365.9	171685	144120	-1.25272	6.714e-22	-2.25745	2.29587e-43
CNAG_07707	2699		glycoside hydrolase family 3 domain-containing protein	464.4	416.45	179.03	222.303	148.49	119.647	1.11441	0.00027537	1.64146	3.67723e-07
CNAG_07745	2032	MPD1	alcohol dehydrogenase, propanol-preferring	9243.96	9047.33	43618.7	43326.3	459858	382157	-2.26843	2.85789e-73	-5.59888	1.66944e-254
CNAG_07836	1512		NAD binding dehydrogenase	335.237	224.289	42.7413	28.8485	89.2763	53.1763	2.93772	2.30696e-10	1.90528	3.43843e-05
CNAG_07856	2619	BWC3	Arylsulfotransferase, putative	540.723	1018.39	2274.16	2338.43	3090.96	3420.38	-1.5847	3.79446e-07	-2.14054	1.54341e-13
CNAG_07908	2896		aconitate hydratase, mitochondrial	4090.36	4285.13	1548.36	1474.67	1806.48	2135.6	1.45062	9.19337e-22	1.01171	5.25272e-08
CNAG_07911	2073		streptomycin biosynthesis protein StrI	3465.68	2627.21	1558.04	1269.34	664.106	755.863	1.0887	1.75835e-06	2.02764	1.74174e-19
CNAG_07964	4610		hypothetical protein	3618.91	7008.73	1401.59	1253.21	1081.34	1157.53	1.98119	1.05646e-10	2.1685	1.02289e-13
amino acid, fatty acid and nucleotide metabolic process
CNAG_00141	1484		monooxygenase	2003.79	2145.29	5551.53	5728.98	20236.6	18284.1	-1.4626	1.80576e-23	-3.28973	1.15294e-95
CNAG_00377	5724		DNA topoisomerase II	9111.27	10545.2	4720.09	4457.1	3880.79	4800.11	1.07932	7.79267e-12	1.10293	9.09557e-09
CNAG_00843	2444		Salicylate hydroxylase	961.09	730.455	313.705	404.728	359.838	412.116	1.21442	2.16528e-05	1.05753	0.000114768
CNAG_01044	1527		dihydroceramidase	4095.64	3206.73	10313.6	9586.2	44224.6	37406.7	-1.46547	9.29618e-16	-3.55567	1.46568e-75
CNAG_01150	2333		omega-6 fatty acid desaturase (delta-12 desaturase)	66734.4	79951.2	188114	202134	687204	567330	-1.43132	1.09831e-19	-3.17169	1.32969e-70
CNAG_02849	2042		glutathione transferase	1597.51	6668.66	37.0962	29.697	8.19885	11.3949	6.92675	8.98712e-12	8.68307	2.40299e-16
CNAG_03493	1488		1-alkyl-2-acetylglycerophosphocholine esterase	2211.62	2696.32	1201.59	1069.94	1087.71	1100.56	1.0916	4.16729e-08	1.08898	5.15378e-08
CNAG_06785	1657		kynurenine 3-monooxygenase	13047.2	14997.7	3960.42	3740.13	820.795	1001.8	1.84526	2.87747e-34	3.86735	1.51283e-97
CNAG_07638	1749		hypothetical protein	629.963	1108.72	11654.7	11901.7	4902	4546.57	-3.77971	3.16775e-48	-2.51944	2.62665e-21
CNAG_07938	7186		hypothetical protein	2828.08	3443.14	1161.27	1209.94	672.305	933.434	1.38356	7.58699e-14	1.88951	8.74027e-16
Stress response
CNAG_00100	1932		stress-induced-phosphoprotein 1	9222.24	6623.19	16273.9	20134.6	139789	142307	-1.2196	4.22701e-08	-4.22716	1.78151e-98
CNAG_00165	1157		methylthioadenosine phosphorylase	21688.8	33548.8	3945.1	3199.64	3308.69	3171.59	2.93096	4.33996e-35	3.01432	1.26496e-41
CNAG_00305	1460		chaperone activator, variant	6074.77	3826.86	11586.1	14230.8	40048.6	40499.4	-1.40177	4.20982e-08	-3.09643	5.31672e-40
CNAG_00485	1322		hypothetical protein	3435.73	2692.68	19430.4	19656	22423.8	20883.1	-2.69223	5.78423e-55	-2.89421	3.56745e-54
CNAG_00575	2175	CAT3	Catalase 3	2322.58	2110.14	6373.29	4499.52	15144.2	14834.3	-1.31364	2.55515e-09	-2.8318	4.04669e-70
CNAG_00588	1500		hypothetical protein	3730.46	1600.33	171065	182665	46144.9	44809.6	-6.07129	1.82065e-77	-4.16336	2.39842e-38
CNAG_01446	716	HSP12	heat shock protein, 12Kda	851.301	731.667	8647.45	8034.32	49437.2	42819.3	-3.41681	2.53269e-100	-5.93862	4.3883e-252
CNAG_01696	2061		chaperone DnaJ, variant	2414.17	2345.94	5930.56	5911.41	61586.1	62033	-1.33433	3.85008e-21	-4.77347	1.2936e-228
CNAG_01727	2286		hsp71-like protein	32054.1	25464.1	57421.7	64563	257484	258122	-1.10398	9.32315e-10	-3.23775	6.51087e-74
CNAG_01744	1862	HAD1	phosphatase	4251.81	5501.14	11229.7	8855.65	19341.1	18590.8	-1.06183	6.31852e-07	-2.03559	1.54926e-28
CNAG_01750	2487		hsp72-like protein	42825.7	36575.5	127847	124140	237163	250318	-1.68547	9.6147e-30	-2.6922	1.69551e-59
CNAG_01855	1124		hypothetical protein	1490.66	1793.1	4320.1	4474.07	5317.41	4467.76	-1.44069	8.24782e-17	-1.65048	2.17298e-17
CNAG_02125	2725		hypothetical protein	838.385	883.214	274.996	263.031	131.182	152.882	1.65807	1.33174e-13	2.52391	8.09033e-22
CNAG_02526	853		hypothetical protein	122.118	173.976	1718.52	1669.82	2212.78	2249.55	-3.53686	4.57617e-49	-3.99069	1.25462e-63
CNAG_02864	1164		hypothetical protein	378.095	252.174	1243.53	1126.79	5134.3	5789.57	-1.93123	1.33982e-12	-4.18918	4.31558e-71
CNAG_02986	978	YSA1	ADP-ribose pyrophosphatase	2912.62	2264.11	52373.4	56059.5	135330	102946	-4.40787	3.39392e-143	-5.59718	1.91482e-159
CNAG_03482	1025	TSA1	Thiol peroxidase	7650.56	9979.04	17789.2	21015.3	148199	139559	-1.15792	4.85076e-09	-4.10485	6.58511e-115
CNAG_03500	5996		osmosensor	1779.51	2438.08	804.02	795.032	624.934	1077.77	1.37969	1.1687e-09	1.23074	5.50147e-05
CNAG_03765	3449	TPS2	trehalose-phosphatase	13058.4	11332.7	23521.4	25185.6	29331.8	30297.2	-1.01719	4.49948e-11	-1.36378	2.13476e-16
CNAG_03782	1160		hypothetical protein	187.286	140.635	100885	98894.5	21441.8	19139.7	-9.26982	0	-7.02444	1.42424e-268
CNAG_03783	3570		hypothetical protein	674.583	389.778	5032.18	3837.7	2424.13	1873.51	-3.07705	4.62524e-27	-2.08422	2.7632e-12
CNAG_04091	1210		hypothetical protein	11.7421	25.4598	195.965	179.031	263.274	241.192	-3.36107	1.22538e-09	-3.84482	2.50111e-14
CNAG_04681	2642	LPI14	transmembrane protein, putative	5002.72	6184.92	2624.15	2333.34	393.545	551.704	1.15483	5.62179e-10	3.48728	7.14735e-53
CNAG_04874	1792		hypothetical protein	7591.26	8579.36	2287.06	2225.58	2573.53	2456.55	1.82161	1.28075e-33	1.60904	4.03456e-22
CNAG_04891	1722		hypothetical protein	510.194	390.99	10214.4	9137.35	17656.7	19139.7	-4.44399	6.13274e-124	-5.42565	2.20739e-173
CNAG_04903	1651		hypothetical protein	334.649	359.469	3649.14	3271.76	9000.51	7828.31	-3.33744	6.28193e-82	-4.67467	1.0106e-150
CNAG_04984	1635	PDR16	pleiotropic drug resistance protein	1383.22	1311.18	3671.72	3507.64	8971.36	8628.8	-1.43365	2.54928e-20	-2.7822	9.9132e-67
CNAG_05250	3421		telomere maintenance protein	12569.9	11721.2	5406.37	5640.74	4947.55	4920.71	1.11732	1.88757e-15	1.22503	1.28717e-14
CNAG_05292	2375	TPS1	alpha,alpha-trehalose-phosphate synthase (UDP- forming)	8402.64	7698.57	20581.9	20713.3	43267.1	41872.5	-1.37814	1.02898e-23	-2.47685	5.73443e-58
CNAG_05420	3529	USV101	Nutrient and stress factor 1, putative	9653.76	13749.5	5912.81	5565.22	1547.76	2290.38	1.00817	3.02075e-06	2.5307	7.80371e-24
CNAG_05915	2538		hypothetical protein	2606.74	2647.22	11195	10920	8811.94	9999.04	-2.09301	2.46315e-55	-1.91528	1.98752e-30
CNAG_06085	2880	PLB1	phospholipase B	3260.78	3338.27	8681.32	8653.71	21061.9	21557.3	-1.41286	2.15161e-25	-2.76616	7.3474e-76
CNAG_06311	3409		cytoplasmic protein	25347.1	27847	8175.68	8361.83	6911.63	6481.81	1.66592	3.67701e-34	1.91451	6.49778e-35
CNAG_06835	2292	KRE61	glucosidase	558.923	1035.97	15324	17758	37091.6	33946.4	-4.3944	1.30632e-57	-5.5547	8.83814e-101
CNAG_07347	3060		Heat shock protein	11820.8	9843.86	59255.6	47894.5	321881	339603	-2.32545	4.64664e-38	-5.00621	1.85727e-192
Cell cycle
CNAG_00076	1930	NDX6	A/G-specific adenine glycosylase	1579.9	2447.17	1013.69	881.578	956.532	883.106	1.06702	9.4663e-05	1.05307	4.95985e-05
CNAG_00442	2137		cyclin	105440	80011.8	18941.6	19088.4	4028.37	4126.86	2.26656	9.32042e-37	4.43385	3.63594e-121
CNAG_00680	1507		kinetochore protein nuf2	5141.27	7671.29	795.956	1006.31	726.053	947.677	2.80995	5.41833e-31	2.85856	2.53106e-31
CNAG_00681	2933		condensin complex subunit 3	3323.6	4921.63	756.44	908.729	1076.78	1258.19	2.28833	3.36686e-21	1.743	2.4143e-13
CNAG_01167	3842	URE2	chromosome associated protein	7039.38	8701.81	3442.69	3283.64	1698.07	1985.56	1.20688	5.3336e-12	2.01886	1.29325e-25
CNAG_01438	3305	SWI6	Cell-cycle box factor subunit SWI6, putative	3361.17	5427.19	2070.13	2026.19	1030.32	1226.85	1.0815	3.7534e-05	1.88336	2.89345e-13
CNAG_01468	2823		hypothetical protein	974.006	1626.4	504.025	570.183	249.609	527.965	1.25562	4.75492e-05	1.66149	1.84413e-05
CNAG_01531	3377		DNA helicase II/ATP-dependent DNA helicase PcrA	3894.26	4715.52	1841.1	1886.19	1231.65	1299.97	1.18837	1.84546e-11	1.68978	2.66127e-19
CNAG_01566	2862		gamma-tubulin complex component 3	1184.19	2068.91	260.48	318.182	401.743	571.645	2.47266	4.12002e-15	1.66123	2.12247e-07
CNAG_01882	2205		histone-lysine N-methyltransferase, H3 lysine-79 specific	2446.46	2218.04	1198.37	1034.31	624.934	852.72	1.04389	2.59123e-08	1.58293	8.86609e-12
CNAG_01959	4377		condensin complex subunit 1	1683.23	3555.89	487.089	556.607	617.646	805.241	2.3071	2.44517e-11	1.80105	9.2601e-08
CNAG_01975	3126		helicase	1889.3	3838.37	1012.08	955.396	757.027	1053.08	1.52183	5.46865e-06	1.58251	2.01392e-06
CNAG_01983	6078	RCV1	Protein required for cytokinesis and virulence 1	31033.7	39058.4	12171.6	11794	7071.05	6876.83	1.52863	1.82741e-19	2.2532	8.59945e-38
CNAG_02195	2501		origin recognition complex subunit 1	1082.62	1680.96	473.38	369.092	499.219	556.452	1.69518	1.00053e-08	1.31215	1.96826e-06
CNAG_02208	2991		ribonucleoside-diphosphate reductase large subunit	6465.19	15437.1	4941.86	5034.92	4383.65	5526.54	1.11429	0.00268636	1.06412	0.00223251
CNAG_02563	3245		DNA polymerase delta subunit 1	4618.16	6519.54	2616.9	2463.16	1149.66	1397.78	1.11289	3.51879e-07	2.05094	1.86321e-19
CNAG_02721	4951		leucine repeat containing protein	2137.06	2887.27	945.147	768.729	774.335	1164.18	1.53187	6.39746e-11	1.29691	1.5561e-06
CNAG_03148	5298		nuclear condensin complex protein	3403.44	6001.85	1479.01	1397.46	1549.58	1813.69	1.6895	1.98832e-09	1.40507	3.76509e-07
CNAG_03341	2956		minichromosome maintenance protein 2	2258	4616.72	1166.11	1153.94	1155.13	1339.85	1.54725	3.03488e-06	1.38343	1.23575e-05
CNAG_03347	2676		ATP-dependent Clp protease ATP-binding subunit ClpB	3858.45	3594.69	20653.7	20879.6	160320	170560	-2.49783	4.60426e-78	-5.54692	2.21572e-288
CNAG_03368	7802	STU2	microtubule associated protein	10035.4	12061.9	4966.86	5049.34	2663.71	3822.05	1.12192	7.61195e-12	1.69179	4.77248e-14
CNAG_03374	883		DNA replication complex GINS protein PSF1	116.247	250.355	41.1284	35.6364	55.57	58.8738	2.22896	0.000144225	1.59147	0.00378371
CNAG_03484	2185		kinetochore protein Mis13/DSN1	2414.76	2995.17	1191.92	1203.15	860.879	1123.35	1.15597	2.11511e-09	1.37065	2.07331e-09
CNAG_03771	3999		DNA binding protein Ncp1	11351.1	10173	54262.9	59531.5	114466	97457.9	-2.42186	4.51373e-63	-3.37335	5.63665e-89
CNAG_03864	1887		hypothetical protein	4171.96	3599.54	7792.62	8003.77	14373.5	11698.8	-1.04268	5.36813e-11	-1.81967	5.12263e-22
CNAG_04026	2873		chromosome transmission fidelity protein 1	1527.06	2335.03	789.504	758.547	710.567	843.224	1.29825	7.60686e-07	1.23591	2.99975e-06
CNAG_04247	3307	SFI1	Spindle body protein Sfi1, putative	1520.6	2206.52	911.277	821.335	521.082	641.914	1.08626	1.81672e-05	1.60329	6.27738e-10
CNAG_04278	2545		DNA ligase 1	1678.53	2478.09	814.504	940.972	805.309	1082.52	1.22425	1.96146e-06	1.06112	9.06177e-05
CNAG_04461	4623	HFM1	ATP-dependent DNA helicase HFM1/MER3	291.791	531.019	202.416	106.909	129.36	163.327	1.39366	0.00444755	1.41654	0.000471788
CNAG_04936	2936		condensin complex subunit 2	5983.77	6609.86	3207.21	2995.16	1617.91	2189.72	1.00241	8.64501e-11	1.64958	3.35154e-15
CNAG_05551	3108		hypothetical protein	1180.67	2020.42	589.507	562.547	454.58	652.359	1.45329	1.45792e-06	1.45341	4.60929e-06
CNAG_06087	3630		kinetochore protein Spc7/SPC105	3676.45	4576.1	1650.78	1619.76	1243.49	1530.72	1.31538	9.16904e-13	1.49631	1.26797e-12
CNAG_06092	5837	CLN1	cyclin	131251	111545	36457.5	43259.2	9803.09	9303	1.58735	8.72668e-21	3.59385	2.65755e-104
CNAG_06142	2328		DNA polymerase alpha subunit B	1096.12	2470.21	633.055	702.547	830.816	798.594	1.39629	0.000265742	1.05055	0.00310108
CNAG_06352	3512	CGP1	CAP-Gly protein 1	3478.59	4045.08	1735.46	1773.34	1443	1716.83	1.08125	2.00856e-10	1.17556	2.56466e-09
CNAG_06372	2296		hypothetical protein	1028.02	747.428	2807.22	2342.67	6588.23	4974.83	-1.55592	2.64983e-11	-2.77611	5.15258e-32
CNAG_06408	1392	DCC1	sister chromatid cohesion protein Dcc1	614.698	1302.09	265.319	232.485	289.693	405.469	1.92759	7.86996e-07	1.38434	0.000302732
CNAG_06607	5120		DNA polymerase alpha subunit A	3011.85	5173.2	1983.84	1801.34	1095	1313.26	1.09287	0.000123738	1.68705	7.37425e-10
CNAG_06724	2106		DNA repair and recombination protein RAD52	1958.58	3163.69	1003.21	942.669	733.341	838.476	1.37668	3.62978e-07	1.62765	9.84011e-10
CNAG_06914	1769	TUB4	tubulin gamma chain	3013.61	4340.3	1279.82	1327.88	1008.46	990.408	1.47583	8.54372e-11	1.80326	1.61257e-15
CNAG_07635	2251	NDC80	kinetochore protein NDC80	2724.75	5058.63	855.632	867.153	1266.27	1322.76	2.15566	3.58183e-13	1.50995	1.35993e-07
CNAG_07817	5749		centromeric protein E	4536.56	6168.55	1831.42	1658.79	1249.87	1903.9	1.59746	1.38306e-14	1.68572	7.62629e-11
CNAG_07909	2606	DMC1	meiotic recombinase Dmc1	335.824	580.121	118.547	100.121	198.594	156.68	2.04463	2.27247e-07	1.28638	0.000736566
transporter
CNAG_00010	3647		cation transporter	11329.4	18588.7	3184.63	3035.88	2640.94	2939.89	2.24598	6.31189e-20	2.34471	6.33865e-22
CNAG_00048	2166		Sugar transporter	1318.05	1398.47	620.152	464.971	243.232	196.562	1.30439	2.66823e-08	2.55121	2.2609e-27
CNAG_00107	1890		hypothetical protein	993.968	556.479	3402.37	3546.67	4846.43	5004.27	-2.18363	1.67739e-14	-2.73977	2.13124e-23
CNAG_00302	2028		hypothetical protein	5993.75	6892.95	2165.29	1702.06	681.415	708.384	1.71716	2.49518e-19	3.13815	2.15903e-71
CNAG_00303	2100		high-affinity nicotinic acid transporter, variant	938.193	650.438	149.191	90.7881	51.926	52.2267	2.70709	1.86399e-14	3.85967	8.55067e-31
CNAG_00533	1879	TIM50	mitochondrial import inner membrane translocase subunit tim50	3609.52	2995.77	7360.37	7735.65	8150.56	8407.55	-1.21168	8.2072e-13	-1.39965	1.13822e-14
CNAG_00721	2083	CAP59	alpha-1,3-mannosyltransferase	12199.4	14436.9	4653.96	4431.65	4615.95	4689.96	1.53208	3.48277e-22	1.44139	1.26328e-17
CNAG_00796	5011	MDR1	ATP-binding cassette, subfamily B (MDR/TAP), member 1	5505.28	6665.02	15140.9	15773.4	19391.2	21231.6	-1.36457	5.43038e-17	-1.81502	2.09167e-25
CNAG_00895	1512	ZIP1	solute carrier family 39 (zinc transporter), member 1/2/3	4014.62	3702.59	15061.9	15030.9	8014.83	8442.69	-1.98255	1.93952e-47	-1.16699	1.72031e-12
CNAG_00904	2165		aflatoxin efflux pump AFLT	471.445	426.755	2137.87	2182.31	2440.52	2599.94	-2.28567	1.66249e-37	-2.56342	2.17716e-39
CNAG_01119	2520		POT family proton-dependent oligopeptide transporter	4311.11	3686.22	11863.5	10835.2	10073.6	10721.7	-1.52442	3.08646e-21	-1.45289	1.19224e-16
CNAG_01681	2760	FCY2	cytosine permease	11323.5	21549.9	1974.16	1437.34	3677.64	4369.95	3.24884	8.36857e-27	1.95158	4.99456e-12
CNAG_02106	887		mitochondrial intermembrane space import and assembly protein 40	669.886	864.422	1699.97	1595.15	5669.05	5348.02	-1.1226	2.84664e-07	-2.92032	3.13795e-51
CNAG_02167	2745		vacuolar protein sorting-associated protein 27	3706.98	3300.08	6911.99	7588.86	9289.29	10881.2	-1.06872	2.17292e-11	-1.59991	8.89801e-19
CNAG_02313	886		hypothetical protein, variant	983.987	1014.76	2083.03	1948.13	2138.99	1966.57	-1.03133	2.45012e-09	-1.11323	4.19588e-09
CNAG_02479	2665		Monosaccharide transporter	1420.21	1836.75	673.377	609.213	679.593	600.132	1.32553	3.8508e-09	1.27151	3.65959e-08
CNAG_02527	2648		multidrug transporter	688.086	1162.67	2650.77	2727.04	11075.7	11356.9	-1.55863	1.83942e-08	-3.67681	6.42304e-51
CNAG_02539	2188		AAT family amino acid transporter	857.172	1169.94	7695.85	7956.26	6781.36	7043.96	-2.96864	3.81316e-52	-2.84636	4.3034e-45
CNAG_02540	3292		hypothetical protein	1110.21	914.129	3899.94	3940.37	2232.82	2368.24	-1.97299	7.44843e-29	-1.25868	1.02718e-09
CNAG_02600	1954		tartrate transporter	2256.83	2216.82	797.569	684.729	159.422	212.705	1.57365	6.78312e-18	3.51292	2.32389e-52
CNAG_02777	3099	PHO84	phosphate:H symporter	11242.5	60001.6	1466.11	1265.09	1076.78	913.493	4.68483	1.32066e-05	5.08001	8.19226e-07
CNAG_03060	2875		multiple drug resistance protein	9267.44	13082.7	3430.59	2627.76	2561.68	2715.79	1.86352	7.83148e-16	2.00541	6.06354e-22
CNAG_03474	2185		efflux protein EncT	137.382	126.693	28.2254	13.5758	16.3977	22.7898	2.63288	1.84501e-05	2.68396	4.9785e-06
CNAG_03565	3907		plasma-membrane proton-efflux P-type ATPase	3969.41	3317.05	8218.42	7229.11	11321.7	12578.1	-1.10341	4.87941e-10	-1.78791	8.72828e-23
CNAG_03572	1687	OPS1	opsin 1	4136.74	2538.1	47543.6	51803.5	36086.8	31482.3	-3.91482	4.70326e-61	-3.41141	2.17502e-44
CNAG_03605	1787		hypothetical protein	3456.87	2736.93	1205.63	1293.09	1016.66	1143.29	1.29018	6.9561e-11	1.44601	1.14249e-11
CNAG_03805	1688		calcium/proton exchanger	725.661	857.148	3174.95	2648.13	4076.65	4118.31	-1.89861	5.04299e-22	-2.44775	6.65215e-41
CNAG_03824	1292		solute carrier family 25 (mitochondrial phosphate transporter), member 3	1743.11	1930.7	5107.18	4580.13	33350.2	27603.2	-1.4182	3.073e-18	-4.12716	5.88477e-126
CNAG_03971	396		hypothetical protein	180.828	161.246	13.7095	10.1818	15.4867	52.2267	3.81358	1.11177e-11	2.27531	0.000474516
CNAG_04098	5276	PDR5-2	ATP-binding cassette, subfamily G (WHITE), member 2, PDR	3316.55	2094.37	18691.7	18949.2	11904.7	11026.5	-2.81749	6.08951e-34	-2.15552	3.47781e-19
CNAG_04416	2295		major facilitator superfamily transporter	398.057	302.487	1141.11	1009.7	2400.44	2896.21	-1.63882	4.19963e-11	-2.9934	9.14843e-38
CNAG_04536	2212		nicotinamide mononucleotide permease	1077.34	644.982	390.317	327.516	55.57	63.6216	1.24299	0.000208661	3.77061	2.56974e-26
CNAG_04704	2196		MFS transporter, SHS family, lactate transporter	2043.12	2525.37	433.864	487.031	17.3087	30.3865	2.29061	8.20503e-29	6.52632	5.12122e-94
CNAG_04758	1968	AMT2	amt family ammonium transporter	847.779	2012.54	138.708	198.546	748.828	491.881	3.06119	1.84824e-13	1.12678	0.00475982
CNAG_04982	1585	FCY3	cytosine-purine permease	405.102	1040.22	110.482	119.637	173.087	106.353	2.6312	1.35714e-08	2.29427	6.27457e-07
CNAG_05330	1937		MFS transporter, SP family, general alpha glucoside:H symporter	635.247	687.416	62.9023	68.7274	30.9734	56.025	3.30455	1.43424e-31	3.84941	1.30325e-26
CNAG_05345	2198		amino acid transporter	385.14	288.545	48.3864	70.4244	89.2763	80.714	2.49455	6.71324e-10	1.91407	3.58144e-07
CNAG_05387	2662		galactose transporter	6792.8	4596.71	125492	135236	45332.3	48817.7	-4.53593	2.18756e-104	-3.12009	2.75215e-46
CNAG_05459	2667		pi-transporter A-1	10434	22657.4	3716.07	3537.34	3167.49	3919.85	2.16978	2.25596e-11	2.14384	9.90628e-12
CNAG_05626	1053		hypothetical protein	1006.3	938.377	2797.54	3185.22	6507.15	5742.09	-1.64133	4.07822e-21	-2.72972	2.05896e-54
CNAG_05640	2588		metal iron transporter	52924.5	80782.2	9060.35	8125.11	4189.61	4146.8	2.94012	4.62407e-40	3.92635	2.15436e-73
CNAG_05902	784		AP-3 complex subunit sigma	2245.09	2525.98	851.6	883.274	658.641	551.704	1.43978	2.40364e-16	1.90305	1.90299e-20
CNAG_05993	2497		transmembrane transporter Liz1p	3763.34	3729.87	11545	11026.9	14637.7	13582.7	-1.61037	5.9303e-33	-1.98773	2.09703e-37
CNAG_05994	2506		multidrug transporter	4450.84	3049.12	11058.7	10550.1	9846.81	9354.28	-1.54585	1.28714e-12	-1.42889	1.63839e-10
CNAG_06101	1769		ADP,ATP carrier protein	145490	146774	341762	365109	783302	668241	-1.29369	1.64455e-23	-2.38671	1.52403e-50
CNAG_06186	2316		hypothetical protein	12269.3	17780.1	2631.41	2232.37	1136.91	1253.44	2.60772	8.79369e-33	3.5752	1.56589e-62
CNAG_06204	1662		high-affinity nicotinic acid transporter	4365.12	5416.28	1189.5	972.366	1331.86	1238.25	2.15807	2.76021e-27	1.85242	2.68337e-22
CNAG_06230	2912	DRP1	Putative transporter	3251.38	4291.19	1058.05	984.244	725.142	813.787	1.86532	4.12412e-20	2.2164	2.09167e-25
CNAG_06290	2936	HXT2	Low-affinity glucose transporter HXT2	524.871	562.541	2171.74	2248.49	2534.35	2578.1	-2.04191	4.95422e-32	-2.3074	3.51217e-35
CNAG_06329	1781		high-affinity nicotinic acid transporter	391.012	409.782	207.255	116.243	113.873	98.756	1.291	0.00122131	1.83618	2.27818e-08
CNAG_06348	4730	PDR5-3	ABC transporter PMR5	2636.69	2707.84	1182.24	1110.67	1178.81	1319.91	1.20148	1.57684e-13	1.02163	4.59213e-08
CNAG_06377	1407		solute carrier family 25 (mitochondrial phosphate transporter), member 3	18051.7	23355.8	39942.1	42310.6	210042	181636	-1.00985	3.02783e-08	-3.31754	2.09545e-71
CNAG_07164	2611		hypothetical protein	3210.87	2604.78	11370	12885.1	12422.2	11934.3	-2.07957	3.89752e-32	-2.13978	5.34368e-32
CNAG_07367	2098		amino acid transporter	23276.9	17502.4	298.383	205.334	25.5075	20.8907	6.32201	7.67293e-164	9.68786	7.58903e-238
CNAG_07557	842		ATP-binding cassette transporter	1944.49	1521.53	3557.2	3584.01	37006.9	35853.2	-1.06216	4.85506e-08	-4.46723	1.59305e-131
CNAG_07728	548		solute carrier family 39 (zinc transporter), member 1/2/3	15.8518	11.5175	106.45	59.3941	146.668	109.201	-2.57804	0.000721245	-3.26579	1.31472e-07
CNAG_07869	2012		hypothetical protein	9191.71	5820	3532.2	3296.37	30.9734	19.9411	1.11747	8.42401e-06	8.12951	9.23303e-136
CNAG_07917	2111		uracil transporter FurD	1488.31	1814.92	792.73	677.941	593.961	672.3	1.14743	1.40566e-07	1.30736	3.62695e-09
capsule and melanin production
CNAG_02008	1263	OVA1	nuclear protein	1741.35	3677.13	29561.6	29115	19605.3	18801.6	-3.45696	1.34055e-29	-2.90412	1.30544e-22
CNAG_02542	1236	IRK2	fructosamine kinase	2750	2202.28	9063.57	9410.56	78839.2	69358	-1.91883	1.76919e-28	-4.97668	1.23225e-162
CNAG_02797	1710	CPL1	putative secreted protein	13290.3	15011.6	6097.49	6458.68	3085.5	3332.06	1.15293	1.28083e-14	2.06506	3.29796e-36
CNAG_03012	806	CQS1	quorum sensing-like molecule	56302.7	67220	159395	165307	236290	176721	-1.41396	4.42238e-20	-1.81647	7.14372e-20
CNAG_03644	2231	CAS3	capsule related protein	8352.15	10625.2	1508.85	1714.79	673.216	694.141	2.53762	1.58442e-42	3.71899	1.15199e-86
CNAG_04637	690	MBF1	multiprotein-bridging factor 1	2451.16	2430.81	5314.44	4987.4	38060.9	36778.1	-1.09668	9.69638e-14	-4.01293	9.77343e-161
CNAG_06241	2163	CFO1	acidic laccase	193783	165114	62616.8	76569.1	3157.47	3898.01	1.3471	2.75183e-14	5.59435	1.6054e-200
cellular component organization
CNAG_00453	858		mitochondrial protein	2897.95	2538.1	14011.9	13783.7	37179	34422.2	-2.37363	2.55541e-58	-3.79328	3.06323e-118
CNAG_00777	5079		CCR4-NOT transcriptional complex subunit CAF120	5761.26	5427.79	11336.9	12148.6	12053.2	12313.2	-1.08919	2.14607e-14	-1.19733	3.36024e-14
CNAG_00786	710		hypothetical protein	455.006	397.658	893.535	803.517	2333.94	2084.32	-1.01256	1.47563e-05	-2.44668	1.93721e-32
CNAG_01101	3719		hypothetical protein	4206.6	5729.67	2016.9	1969.34	888.208	1224	1.29818	3.35448e-10	2.15699	3.46313e-19
CNAG_01230	1886	MP98	chitin deacetylase 2	7698.11	14443	35409.1	37874.7	116875	110881	-1.74674	8.11901e-10	-3.4407	1.71502e-38
CNAG_01239	2272	CDA3	Chitin deacetylase	1471.28	746.822	15393.3	14386.9	14830.8	14549.4	-3.76598	1.58719e-38	-3.79879	2.92183e-40
CNAG_01375	2375	ABP1	Putative actin-binding protein	3677.62	3669.25	7639.4	8596.87	8826.51	8998.19	-1.1635	1.22406e-14	-1.35352	5.42655e-18
CNAG_01536	5561		myosin heavy chain	4705.05	6244.93	2234.64	2389.34	1273.55	1766.21	1.224	9.87084e-10	1.77169	7.36072e-14
CNAG_01556	3355		cytoplasmic protein	5914.49	6081.87	2945.92	2823.76	2341.23	2459.4	1.03643	5.10657e-13	1.24638	2.70888e-14
CNAG_02039	2056		Integral membrane protein	43.4457	75.1671	466.928	558.304	433.628	469.091	-3.13863	4.74507e-17	-3.01321	1.82411e-15
CNAG_02040	3639		hypothetical protein	4928.74	4205.72	1170.14	1091.15	657.73	666.603	1.99511	1.8899e-31	2.71143	3.75962e-47
CNAG_02519	647		mitochondria fission 1 protein	1138.4	1521.53	4555.58	4401.1	5710.95	5784.82	-1.77126	5.61681e-19	-2.18799	5.12271e-28
CNAG_02905	691		hypothetical protein	1113.15	1089.32	2718.51	2977.34	6435.18	6089.63	-1.39064	3.61062e-17	-2.58249	2.52152e-55
CNAG_02943	2463		cytoplasmic protein, variant	23451.9	17832.8	87123.7	91477	48016.1	46669.8	-2.13235	1.8612e-32	-1.27079	4.76881e-11
CNAG_02967	1433		hypothetical protein	2371.31	2002.23	5011.21	5303.89	7458.22	5433.48	-1.25743	1.36979e-13	-1.63282	8.58149e-14
CNAG_03091	1280		hypothetical protein	177.893	191.555	21.7739	10.1818	9.10983	9.49577	3.51207	7.43932e-10	4.20814	4.54622e-13
CNAG_03147	1579		rhomboid-like protein	1515.32	1520.32	3086.24	3314.19	9855.01	8659.19	-1.09589	4.73979e-12	-2.68336	2.39946e-58
CNAG_03169	1879		hypothetical protein	72.8009	164.277	20.161	5.09092	35.5283	23.7394	3.22528	0.00019405	1.90385	0.00475759
CNAG_03301	533	TIM13	mitochondrial import inner membrane translocase subunit TIM13	934.67	909.28	1969.33	2040.61	6355.93	5642.38	-1.14024	2.34218e-11	-2.77627	4.28564e-58
CNAG_03333	2818		cytoplasmic protein	5826.42	3963.85	15826.4	16844.2	16896	21639.9	-1.75781	5.45465e-16	-2.05017	6.17814e-18
CNAG_03395	1153		NifU-like protein c	2514.57	2529.01	5108.79	4898.31	8031.22	8093.24	-1.00783	4.55772e-12	-1.75143	8.19974e-29
CNAG_03597	3233		hypothetical protein, variant	546.007	860.179	383.059	298.667	297.891	187.067	1.02406	0.00273311	1.45938	4.54821e-05
CNAG_03714	2453		microtubule motor protein	4580.59	6792.32	2027.39	2245.1	2589.01	2653.12	1.39282	2.21934e-09	1.04045	4.64365e-06
CNAG_04200	4689		C2 domain-containing protein	3767.45	3521.94	11453.9	12964	20986.3	23352.9	-1.76364	1.44328e-31	-2.67949	2.27756e-61
CNAG_04288	973		Fe-S protein assembly co-chaperone HscB	335.824	449.79	776.601	790.789	1111.4	1155.63	-1.01601	0.00012658	-1.60453	8.06776e-11
CNAG_04698	722		cytoplasmic protein	1545.85	1376.65	3902.36	3181.82	11383.6	12373	-1.29641	1.155e-11	-3.09724	1.50772e-74
CNAG_04953	1733		hypothetical protein	9281.53	8393.86	31780.2	30510.7	19513.3	18843.4	-1.83662	4.62407e-40	-1.19184	1.17191e-13
CNAG_05009	1905		Integral membrane protein	534.852	428.574	1216.92	1362.67	2115.3	2081.47	-1.43965	2.04407e-10	-2.1956	1.44872e-24
CNAG_05266	2053		membrane protein, variant	27252.2	24480.2	3599.14	4260.25	158.511	216.503	2.69916	1.12356e-63	7.03325	8.67427e-264
CNAG_05799	2180	CDA1	Chitin deacetylase	43422.2	38319.5	113693	117978	82936.8	80103.4	-1.52235	9.26707e-27	-1.07014	3.778e-11
CNAG_05931	3763		protein btn1	21730.5	15163.8	3458.82	3308.25	3486.33	3344.41	2.42761	9.50305e-32	2.36066	3.25679e-28
CNAG_06446	2244		mitochondrial splicing suppressor	2590.89	2644.19	6212.81	6742.07	77883.6	66214	-1.32678	1.33445e-19	-4.85724	5.0932e-198
CNAG_06517	4564		cytoplasmic protein	14896	24873.7	2122.55	2009.22	929.202	1239.2	3.24694	1.92002e-39	4.11903	3.86979e-56
CNAG_06616	2035		hypothetical protein	1822.96	1499.71	3479.79	3236.98	3691.3	3540.02	-1.03464	2.69018e-08	-1.19539	7.49807e-10
CNAG_06668	1445		mitochondrial protein	4813.67	2589.02	11206.3	10930.2	26966.9	22336.9	-1.59923	2.76845e-08	-2.80662	1.01263e-23
CNAG_06728	3404		kinesin	3345.32	4742.8	1937.87	1796.25	1185.19	1294.27	1.09536	1.20301e-06	1.62914	3.1236e-13
CNAG_07627	4862		hypothetical protein	2832.78	4158.44	896.761	895.153	765.226	1072.07	1.94417	5.41134e-17	1.85051	1.92528e-12
signal transduction
CNAG_00627	2536		specific transcriptional repressor	737.99	584.97	1577.4	1786.91	2141.72	1741.52	-1.36574	4.67539e-10	-1.62687	3.50298e-12
CNAG_01242	2684	HAPX	CCAAT-binding transcription factor HapX	6366.56	5150.77	14023.2	16466.6	13664.7	15107.8	-1.42384	8.90654e-15	-1.39473	9.67335e-14
CNAG_01551	1889	GAT201	GATA family transcription factor	13495.2	13201.5	6499.9	5914.8	1773.68	1874.46	1.08518	2.24844e-14	2.79669	4.95674e-71
CNAG_02381	1550		hypothetical protein	365.766	350.376	97.5792	122.182	47.3711	75.0166	1.68293	4.23269e-07	2.47763	3.90525e-10
CNAG_03167	2071	CHK1	CAMK/CAMKL/CHK1 protein kinase	2346.66	3405.56	1466.11	1343.15	1267.18	1444.31	1.01455	2.59592e-05	1.00839	2.48544e-05
CNAG_03184	4016	BUB1	BUB protein kinase	2484.04	3540.74	614.507	517.577	1207.05	1415.82	2.39115	8.28354e-24	1.12267	2.09829e-06
CNAG_03229	2001	YOX101	specific transcriptional repressor	434.457	603.762	229.835	214.667	36.4393	58.8738	1.20225	0.00012987	3.37234	5.15188e-18
CNAG_03369	3852	SWE102	WEE protein kinase	157.344	398.871	25.8061	29.697	28.2405	38.9326	3.29142	1.57636e-08	2.97278	1.17078e-07
CNAG_04213	4949		signal transducer	4366.3	6709.27	1105.63	1014.79	883.653	1271.48	2.36474	3.47633e-23	2.2836	1.35553e-17
CNAG_04859	1682		rho family protein	1310.42	1622.16	709.667	640.607	673.216	712.182	1.09827	5.52645e-07	1.00594	6.13924e-06
CNAG_06432	1588		Acetate kinase	10887.9	9100.68	25200.4	26583.1	44470.5	38079	-1.39264	2.57051e-18	-2.11952	1.0824e-31
CNAG_06632	2197	ABC1	Atypical/ABC1 protein kinase	6042.48	5988.52	14055.4	14683.9	13794.1	12927.5	-1.27574	1.09122e-21	-1.22587	3.21999e-15
CNAG_06697	2917	MPS1	TTK protein kinase	1416.68	2099.83	828.213	666.91	462.779	624.821	1.21454	8.3065e-06	1.61509	5.74247e-09
CNAG_06762	1960	GAT204	GATA transcription factor, capsule-independent antiphagocytic protein	15622.8	18434.7	4945.89	4914.43	3090.05	3636.88	1.76874	1.33943e-30	2.26387	3.69196e-36
CNAG_06845	4594		STE/STE11/CDC15 protein kinase	1777.16	2151.36	896.761	966.426	591.228	849.871	1.05652	1.32483e-07	1.37007	6.58447e-08
CNAG_06966	903	AKP1	alkaline phosphatase D	1026.85	727.424	274.189	264.728	117.517	79.7644	1.68307	1.61077e-09	3.07485	9.87885e-21
regulation of gene expression and protein translation
CNAG_00068	3191		specific RNA polymerase II transcription factor	13666	23758.3	3482.21	3494.92	1009.37	1167.98	2.4034	2.15011e-20	4.02546	3.40145e-55
CNAG_00670	2192	FZC12	hypothetical protein	839.559	1231.77	399.994	380.97	388.99	502.326	1.3879	5.57059e-07	1.14013	8.94623e-05
CNAG_00830	3605	FZC38	hypothetical protein	2056.63	1406.96	4100.74	4199.16	3738.67	3717.59	-1.27989	2.52499e-08	-1.17895	4.87973e-07
CNAG_01117	4316	EF3	elongation factor 3	91151.5	106360	222073	246935	617416	582753	-1.26732	6.0736e-16	-2.67874	5.61771e-64
CNAG_01123	1766		DRAP deaminase	2893.25	2970.92	1101.6	968.123	1042.16	1129.05	1.48281	2.79131e-18	1.35839	7.11203e-14
CNAG_02322	3205	FZC17	hypothetical protein	3794.46	4291.19	1412.08	1243.03	670.483	852.72	1.58703	3.60065e-20	2.33232	7.26043e-30
CNAG_03086	2502	FZC20	hypothetical protein	13967.8	14107.2	3060.44	3193.7	912.805	1030.29	2.14693	9.03902e-59	3.7778	7.55073e-117
CNAG_03263	1600	TUF1	translation elongation factor Tu	11632.3	13299.7	23048.8	26660.3	45449.8	41921	-1.01515	7.20089e-10	-1.88449	5.91415e-32
CNAG_03540	2146		aspartyl/glutamyl-tRNA(Asn/Gln) amidotransferase, B subunit	2006.14	1677.32	4636.22	4872.01	4042.94	4113.57	-1.38763	8.37771e-16	-1.22106	9.69441e-11
CNAG_04402	806		splicing factor U2AF 35 kDa subunit	1856.42	2139.84	6550.71	5183.4	45565.5	47185.4	-1.57354	2.60017e-16	-4.61237	8.6965e-186
CNAG_04630	3079	YAP2	hypothetical protein	10960.1	8947.92	27710.1	31170.8	39133.1	44181	-1.58384	2.37601e-20	-2.13921	1.12232e-31
CNAG_04827	624		hypothetical protein	315.275	223.077	635.474	750.062	648.62	409.268	-1.38353	3.43936e-06	-1.04767	0.00374657
CNAG_04836	4529	FZC10	nuclear protein	7513.76	6032.77	2884.63	3117.34	793.466	867.913	1.15511	2.53392e-10	2.95402	2.72808e-51
CNAG_04970	1648		hypothetical protein	1745.46	1488.79	4127.36	4036.25	4504.81	3988.22	-1.35513	9.88229e-16	-1.46664	1.43656e-14
CNAG_05901	1680		hypothetical protein	2090.09	1795.52	988.695	856.971	856.324	987.56	1.05458	1.66769e-07	1.00112	2.95994e-06
CNAG_06188	4598	FZC15	hypothetical protein	9495.83	11538.8	3550.75	3170.79	481.91	540.309	1.62626	4.53208e-21	4.28722	4.56994e-118
Protein modification
CNAG_00139	1254		hypothetical protein	8824.77	8393.26	33222.9	32111.8	110430	79020.9	-1.94336	1.79071e-50	-3.53357	1.39336e-70
CNAG_00180	1008		ubiquitin carboxyl-terminal hydrolase L3	610.001	646.801	1658.04	1474.67	2107.1	1716.83	-1.33702	3.62017e-12	-1.67973	2.35565e-15
CNAG_01040	2360		carboxypeptidase D	39392.4	52269.6	1799.17	1558.67	1402	1111	4.75103	1.05367e-139	5.11304	8.95609e-139
CNAG_01879	1747		cathepsin A (carboxypeptidase C)	22484.9	23153.3	7848.27	7670.32	5850.33	5244.51	1.5368	1.13982e-32	1.96562	3.96141e-36
CNAG_01881	899		molecular chaperone GrpE	1942.14	2001.02	5842.65	6686.92	12521.5	10996.1	-1.68758	7.2974e-27	-2.65099	1.13905e-58
CNAG_02182	2533	GRE2	D-lactaldehyde dehydrogenase	4896.45	5432.64	21861.8	20772.6	141626	112671	-2.06487	7.73704e-49	-4.69656	3.53538e-155
CNAG_02263	1232		hypothetical protein	371.637	350.376	3520.91	3354.07	1419.31	1187.92	-3.27071	6.30536e-86	-1.92642	3.33713e-17
CNAG_02494	2423		carboxypeptidase D	5961.46	9134.62	3380.59	3501.7	2067.93	2034.94	1.11325	3.26677e-06	1.80236	4.71291e-15
CNAG_02516	3036	HLH5	hypothetical protein	1954.47	3517.09	1083.85	1007.15	923.737	737.821	1.36775	5.96491e-06	1.64151	2.73501e-08
CNAG_02691	1813		hypothetical protein	1425.49	1132.96	3537.85	3006.19	47210.8	41402.5	-1.3744	1.9278e-11	-5.18773	2.33817e-171
CNAG_02701	2278		hypothetical protein	3364.7	4605.81	16311.8	11395.2	127476	139627	-1.81696	6.24623e-14	-5.1432	1.32009e-156
CNAG_02874	2436		hypothetical protein	2542.75	2087.71	4418.48	5403.16	5110.61	7009.77	-1.10397	3.65707e-08	-1.46262	9.48273e-11
CNAG_02906	994		ubiquitin-conjugating enzyme (huntingtin interacting protein 2)	610.589	546.78	1480.62	1409.34	2715.64	2739.53	-1.33882	5.53144e-12	-2.3105	5.0781e-34
CNAG_02944	2513	APH1	phosphate-repressible vacuolar acid phosphatase	1867.58	2401.71	611.281	729.698	593.961	630.519	1.65119	1.43682e-13	1.72518	2.78521e-15
CNAG_03495	945		hypothetical protein	462.638	138.211	2092.71	2155.16	1509.5	1262.94	-2.84006	7.2425e-10	-2.27471	5.29403e-07
CNAG_03655	6599		hypothetical protein	7824.93	10127.6	2428.19	2587.88	1547.76	2105.21	1.81992	7.82386e-23	2.22015	3.00279e-23
CNAG_03891	1914		hsp60-like protein	26234.2	26300.6	60673.3	75286.2	166526	185031	-1.3914	4.04426e-17	-2.81748	1.46568e-75
CNAG_03892	774		chaperonin GroES	6040.13	5265.94	12098.2	13387.4	91937.3	87526.3	-1.19198	7.94339e-14	-4.06248	1.19168e-140
CNAG_04009	3347		aminopeptidase 2	8832.4	7045.71	18068.3	18664.2	23812.2	22499.3	-1.22933	1.20887e-12	-1.61778	1.28593e-18
CNAG_04195	1393		O-methyltransferase	2532.77	2225.92	9206.31	9352.87	6273.94	5822.8	-1.98278	9.39828e-40	-1.41986	7.651e-16
CNAG_04838	2839		hypothetical protein	14207.3	15933	4967.67	5387.89	2370.38	2858.23	1.52161	1.94071e-24	2.45148	9.79869e-43
CNAG_05072	1631		endopeptidase	284.159	181.856	594.346	554.91	793.466	607.729	-1.32113	6.07264e-05	-1.66007	4.36445e-07
CNAG_05199	2356		chaperone DnaK	17358.9	16963.5	45937.2	48218.6	236941	254142	-1.47536	2.79813e-30	-3.91357	3.394e-152
CNAG_05836	2154	HOC1	alpha 1,6-mannosyltransferase	513.129	626.191	1275.79	1215.88	1677.12	1915.3	-1.14913	1.11473e-07	-1.73314	2.17334e-15
CNAG_05999	1174		peptide alpha-N-acetyltransferase	1221.18	878.97	2833.83	3301.46	6008.84	6198.84	-1.56599	6.73146e-12	-2.61255	2.34626e-34
CNAG_06106	1374		chaperone regulator	4184.88	3842.01	10870.8	10313.4	132797	123453	-1.41943	4.88124e-23	-5.07072	2.3417e-236
CNAG_06150	2736		hsp90-like protein	27213.5	18497.8	71414.2	76284	456795	461613	-1.71126	1.43983e-15	-4.40128	7.40077e-95
CNAG_06356	1564		mitochondrial protein	1798.89	1348.16	3258.02	3091.04	5855.8	6174.15	-1.0318	1.02543e-06	-2.00801	2.21549e-22
CNAG_07591	1574		mitochondrial metalloendopeptidase OMA1	1378.52	1214.19	6737.8	7431.89	5897.7	6262.46	-2.46958	2.9958e-53	-2.30374	4.69346e-39
CNAG_07771	2519		peptidase	4332.24	4658.54	10037.8	10560.3	13506.2	11607.6	-1.2155	1.10902e-17	-1.55677	2.6491e-20
CNAG_07796	2717		uroporphyrinogen-III C-methyltransferase	478.49	371.592	889.503	1418.67	3281.36	4332.92	-1.46125	3.04938e-06	-3.23735	2.10218e-43
molecule biosynthetic process
CNAG_00394	797		diphthamide biosynthesis protein 3	219.577	306.73	579.023	691.517	1697.16	1991.26	-1.28987	2.03941e-05	-2.88373	1.07763e-31
CNAG_00400	1373		secondary thiamine-phosphate synthase enzyme	1252.88	1079.62	3354.79	3046.07	7929.19	5688.91	-1.47544	1.09655e-16	-2.6185	5.39196e-33
CNAG_00921	908		glutathione transferase	1279.3	1034.76	2322.55	2434.31	7172.17	5336.62	-1.05901	7.05906e-08	-2.5075	4.67509e-30
CNAG_01865	1899		hypothetical protein	124220	87156.3	43019.5	40805.4	1375.58	1112.9	1.31517	2.3737e-10	6.3357	7.52619e-183
CNAG_02353	3146		betaine lipid synthase	1440.75	1594.88	666.925	657.577	628.578	558.351	1.17664	5.54464e-10	1.27977	1.45275e-09
CNAG_02460	1421	HEM13	coproporphyrinogen III oxidase	837.211	1165.7	2447.54	1784.37	3412.54	3490.64	-1.09875	4.71117e-05	-1.86185	9.23519e-18
CNAG_02577	1866		oxidoreductase	6617.84	10256.1	30317.3	32586.1	83763	82711.9	-1.91816	4.77582e-17	-3.37955	1.9879e-53
CNAG_03187	2131		Protoporphyrinogen oxidase	291.791	213.984	889.503	1027.52	1803.75	1652.26	-1.94173	2.86457e-13	-2.84505	1.07035e-31
CNAG_04375	1627		hexaprenyl-diphosphate synthase	1191.82	1009.3	2191.1	2265.46	4680.63	4526.63	-1.03697	2.96077e-08	-2.1386	5.81633e-31
CNAG_05533	2081		hypothetical protein	2736.49	2744.21	4945.89	5891.04	14778	12878.2	-1.00328	3.80066e-09	-2.40984	4.70588e-49
CNAG_06238	1338		Glutathione S-transferase	1033.89	775.919	4181.39	3983.64	10489.1	7871.99	-2.19272	6.79899e-28	-3.41522	1.32967e-51
CNAG_07873	2601		MIPC synthase	3794.46	4346.96	8822.45	9926.44	9126.23	9050.41	-1.22309	6.92117e-14	-1.23427	8.97259e-14
Others
CNAG_00052	562		hypothetical protein	68.6912	108.507	3181.4	2543.76	4584.07	4424.08	-5.02694	1.35746e-81	-5.7376	2.55065e-129
CNAG_00054	1124		hypothetical protein	1016.28	863.21	4111.23	3970.07	2988.02	2966.48	-2.12392	1.09627e-35	-1.73785	1.97239e-19
CNAG_00069	1260		hypothetical protein	48.1426	30.3093	0	0	2.73295	0	7.70892	6.84629e-05	4.63019	0.00130998
CNAG_00091	2037		hypothetical protein	3863.73	3212.18	92917.1	85920.3	78522.2	68634.4	-4.67887	2.83881e-196	-4.45176	1.1917e-139
CNAG_00093	2523		hypothetical protein	3321.25	2729.05	14070.8	13205	13947.1	13456.5	-2.19193	2.98573e-40	-2.253	1.18674e-36
CNAG_00127	2425		hypothetical protein	3398.75	4127.52	1954	1668.12	816.241	948.627	1.03574	1.15167e-07	2.01622	1.19753e-23
CNAG_00128	3691		hypothetical protein	605.305	1846.44	177.417	159.515	202.238	276.327	2.84237	2.07359e-09	2.27728	4.43807e-07
CNAG_00262	1114		hypothetical protein	511.368	558.298	13.7095	14.4243	22.7746	12.3445	5.23515	4.80556e-39	4.85821	1.27679e-31
CNAG_00337	3727		hypothetical protein	6359.51	4983.46	16382.8	17967.6	19033.2	22140.3	-1.61789	2.96709e-19	-1.93375	7.88363e-23
CNAG_00349	1583		hypothetical protein	298.836	341.283	1108.85	1265.94	2220.07	2190.67	-1.91141	3.40776e-18	-2.86035	2.96951e-46
CNAG_00378	2405		hypothetical protein	1208.26	1360.28	426.606	363.152	307.912	217.453	1.68123	8.80558e-15	2.21556	2.31765e-17
CNAG_00409	1383		hypothetical protein	2235.11	1794.31	4127.36	4749.83	6171	5540.78	-1.15904	2.96482e-09	-1.61288	1.54431e-16
CNAG_00456	2219	ISP6	Identified spore protein 6	266045	329395	117793	133405	13414.2	13288.4	1.22544	1.81295e-12	4.40299	9.04505e-152
CNAG_00465	679		hypothetical protein	1686.16	1832.5	3579.78	3382.07	4183.23	3694.8	-1.00426	4.03855e-10	-1.23802	5.12323e-12
CNAG_00474	1265		hypothetical protein	2292.64	3258.86	47062.2	50697.1	34003.3	36606.2	-4.15792	2.68853e-97	-3.74562	1.97488e-76
CNAG_00503	1364		hypothetical protein	23427.2	25341.6	7968.43	8424.62	4965.77	5035.6	1.55332	1.11574e-29	2.21041	7.34666e-48
CNAG_00506	2224		hypothetical protein	2918.5	3340.09	1488.69	1433.94	417.23	413.066	1.07869	3.03858e-10	2.83901	7.62334e-50
CNAG_00587	1544		hypothetical protein	265.371	243.687	825.794	828.123	5009.49	4405.09	-1.71965	4.22777e-14	-4.28323	1.88369e-111
CNAG_00626	1029		hypothetical protein	3626.54	3855.35	23906.1	28101.9	34785	30151	-2.81684	2.37687e-75	-3.19231	2.89123e-87
CNAG_00653	4124		hypothetical protein	1707.3	1793.71	515.315	402.183	442.738	648.561	1.91336	2.94789e-19	1.60487	2.03304e-10
CNAG_00674	2429		hypothetical protein	11420.9	12568.7	6007.17	5672.98	1684.41	1632.32	1.01887	2.99728e-12	2.77966	4.71995e-68
CNAG_00686	1283		hypothetical protein	11018.8	8687.87	31455.2	26107.1	24592	21413	-1.56562	2.01664e-16	-1.29627	2.13075e-11
CNAG_00687	4473		hypothetical protein	2161.72	4043.26	808.052	806.911	294.247	473.839	1.92197	2.84429e-10	2.93508	8.7742e-19
CNAG_00765	1652		hypothetical protein	594.15	523.139	26527	34210.1	2138.08	2172.63	-5.78439	1.73769e-213	-2.02262	2.77864e-24
CNAG_00776	1770	MP88	immunoreactive mannoprotein MP88	24292.6	29380	65546.6	76779.5	152795	147921	-1.42663	1.92739e-16	-2.5619	1.27799e-54
CNAG_00813	2230		hypothetical protein	133.86	221.258	2319.32	1763.16	35971.1	39956.3	-3.54305	2.73142e-34	-7.81786	7.52553e-253
CNAG_00848	3846		hypothetical protein	2530.42	3585.59	109269	92294.1	59353.3	67786.5	-5.06215	1.2294e-134	-4.45466	6.63663e-105
CNAG_00851	1129		hypothetical protein	408.625	301.275	887.083	721.214	683.237	901.148	-1.19855	2.75603e-05	-1.23159	3.44011e-05
CNAG_00887	1880		hypothetical protein	130.924	173.369	33.8705	40.7274	25.5075	31.336	1.99937	0.000100739	2.33849	1.31547e-05
CNAG_00903	2744		hypothetical protein	5878.68	4872.53	2334.64	2539.52	2308.43	2166.93	1.12175	3.07238e-10	1.191	2.77474e-10
CNAG_00932	1041		hypothetical protein	1858.19	1905.85	4349.93	3909.83	26874	21465.2	-1.15332	3.3251e-13	-3.75725	9.22527e-100
CNAG_00961	1489		hypothetical protein	2441.77	1919.79	6896.67	5967.41	13513.5	9982.9	-1.57951	2.78674e-16	-2.50222	4.47562e-30
CNAG_00995	2316		hypothetical protein	4865.92	4589.44	36362.4	32648.1	40334.7	33640.7	-2.88704	6.29702e-94	-3.04196	2.86254e-72
CNAG_01010	977		hypothetical protein	1682.64	1739.76	3924.13	3729.1	8169.69	7067.7	-1.18024	9.47487e-15	-2.22898	6.23932e-39
CNAG_01031	1516		hypothetical protein	3084.65	2609.03	13201.4	12502.4	8391.97	8525.3	-2.19375	6.70003e-44	-1.64491	1.25218e-20
CNAG_01041	1224		hypothetical protein	2054.87	2360.49	789.504	728.85	361.66	362.738	1.51975	2.32879e-16	2.53081	8.8575e-36
CNAG_01052	1962		hypothetical protein	3333.58	2724.81	21180.3	19444.8	26494.1	20657.1	-2.76451	2.42595e-62	-3.03327	6.24051e-52
CNAG_01087	2636		hypothetical protein	10010.1	8927.31	18702.9	20574.9	33558.8	30610.6	-1.07195	2.17261e-12	-1.83466	3.69765e-29
CNAG_01124	989		hypothetical protein	460.29	641.345	308.06	203.637	264.185	249.739	1.08506	0.00264528	1.02257	0.000850382
CNAG_01139	888		hypothetical protein	398.057	335.827	116.127	100.97	113.873	94.0081	1.73878	1.65134e-07	1.74565	6.69385e-07
CNAG_01275	1725		hypothetical protein	426.825	640.739	1452.4	1168.37	2533.44	2399.58	-1.31431	3.58422e-06	-2.28428	3.17541e-21
CNAG_01302	612		hypothetical protein	901.205	931.102	1991.1	2312.13	6252.99	4983.38	-1.25149	1.27077e-11	-2.69107	4.96469e-45
CNAG_01335	2212		hypothetical protein	2094.79	4023.26	1370.14	1219.28	975.663	1099.61	1.22078	0.000156471	1.48075	9.58269e-07
CNAG_01336	1308		hypothetical protein, variant	1057.37	893.519	510.476	431.031	275.117	243.092	1.03266	1.77662e-05	1.83952	3.37836e-13
CNAG_01349	1309		hypothetical protein	112.724	109.72	24.9996	12.7273	19.1306	11.3949	2.53373	9.40416e-05	2.82023	1.64086e-05
CNAG_01358	989		hypothetical protein	453.245	422.512	96.7727	99.2729	63.7688	118.697	2.14064	1.19676e-12	2.1834	3.39136e-08
CNAG_01368	2180		hypothetical protein	178.48	255.205	2900.76	2327.4	52426.1	59971.5	-3.61342	3.35512e-49	-8.09671	0
CNAG_01417	985		hypothetical protein	1459.54	1751.88	6886.19	5771.41	6573.65	4991.92	-1.99792	2.25067e-27	-1.92346	4.52356e-20
CNAG_01490	1922		hypothetical protein	733.293	797.135	358.059	327.516	238.677	312.411	1.13775	1.15881e-06	1.39759	3.20356e-07
CNAG_01493	977		hypothetical protein	1878.73	1266.32	3820.1	3522.07	43873.8	34810.5	-1.24227	1.97329e-07	-4.71713	3.20695e-93
CNAG_01524	1395		hypothetical protein	2062.5	2193.18	6181.36	7068.74	12867.6	11413	-1.65835	1.222e-25	-2.58744	1.98436e-56
CNAG_01534	661		hypothetical protein	762.061	632.859	11761.9	9890.81	7665.92	5138.16	-3.9755	2.74912e-108	-3.27116	7.57938e-43
CNAG_01538	4589		hypothetical protein	786.72	1142.06	504.831	407.274	143.935	238.344	1.0611	0.000321504	2.25836	1.92683e-11
CNAG_01573	3245	RIF2	hypothetical protein, variant	3462.74	5650.26	2263.68	2155.16	879.098	1221.16	1.0244	0.000120467	2.03936	1.78213e-13
CNAG_01585	751		hypothetical protein	625.853	463.127	3746.72	3291.28	5158.9	4425.98	-2.71137	3.99132e-37	-3.21072	7.53565e-49
CNAG_01621	1695		hypothetical protein	37113.8	33100.8	81914.1	72210.4	528846	422957	-1.15357	6.90863e-14	-3.83446	1.23652e-101
CNAG_01686	1579		hypothetical protein	3854.34	3414.04	9828.88	9420.75	8842.91	6990.78	-1.4246	2.42237e-21	-1.19699	9.26294e-10
CNAG_01713	817		hypothetical protein	5829.36	5406.58	16188.5	15615.5	28494.6	30496.6	-1.52049	1.82124e-28	-2.46696	1.62744e-55
CNAG_01735	590		hypothetical protein	2354.29	3147.93	9420.83	8075.89	53197.8	41349.3	-1.6887	7.07954e-17	-4.17875	3.54651e-90
CNAG_01743	1250		hypothetical protein	829.578	856.542	4106.39	3425.34	4834.59	3521.98	-2.1778	1.19376e-34	-2.38275	1.30413e-28
CNAG_01751	796		hypothetical protein	4767.29	3824.43	9653.89	8108.14	17995.6	12755.7	-1.06713	3.68921e-08	-1.91258	1.33606e-17
CNAG_01761	1210		hypothetical protein	8837.68	6692.91	27456.8	25599.7	272855	223965	-1.79163	3.83925e-22	-5.07233	1.24538e-140
CNAG_01803	1028		hypothetical protein	1573.44	3618.33	6181.36	6857.47	7854.49	9885.09	-1.34875	0.00017633	-1.85248	2.57495e-08
CNAG_01811	1094		hypothetical protein	1343.29	1274.2	2821.73	3043.52	3460.82	3007.31	-1.18394	4.98505e-13	-1.37961	1.22487e-13
CNAG_01821	1126		hypothetical protein	1124.3	1107.5	2758.02	2335.03	14649.5	14653.9	-1.20957	3.28559e-11	-3.78943	1.30726e-132
CNAG_01892	1119		hypothetical protein	2543.34	2182.27	5450.72	5925.83	6763.14	5696.51	-1.28714	1.56091e-14	-1.4725	1.17346e-14
CNAG_01895	1167		hypothetical protein	132.686	113.963	361.285	365.698	341.619	363.688	-1.57683	7.28318e-07	-1.58941	2.18264e-06
CNAG_01924	954		hypothetical protein	2309.08	1576.08	4888.64	4325.58	8129.61	5902.57	-1.26521	6.83779e-08	-1.92486	2.24436e-14
CNAG_01937	1734		hypothetical protein	273.004	305.518	123.385	121.334	61.9468	89.2602	1.22713	0.000366365	1.8629	3.32232e-06
CNAG_01942	665		hypothetical protein	279.462	350.376	738.698	856.123	1873.89	1824.14	-1.36212	1.44864e-07	-2.63143	1.34643e-33
CNAG_01980	837		hypothetical protein	251.281	460.702	0.806439	0	0	0	9.45583	3.53758e-09	10.8405	3.57799e-12
CNAG_01993	1194		hypothetical protein	172296	132508	4316.87	3076.61	1325.48	1199.32	5.34626	3.00918e-134	6.84288	2.33759e-283
CNAG_02004	2608		OTU domain-containing protein 6B	3025.35	2972.74	7891.01	7896.86	18191.4	17545.3	-1.41574	3.90095e-25	-2.64945	3.06069e-68
CNAG_02016	1482		hypothetical protein	370.463	367.349	90.3212	110.303	22.7746	24.689	1.86212	1.46481e-08	3.86568	1.38711e-21
CNAG_02060	1376		hypothetical protein	1773.64	3791.09	147.578	228.243	337.064	433.957	3.86738	2.62276e-25	2.77226	2.37516e-16
CNAG_02061	1116		hypothetical protein	1395.55	1407.57	437.09	504.849	591.228	457.696	1.55414	1.02485e-14	1.34419	6.53418e-09
CNAG_02070	2202		hypothetical protein	2914.97	3126.1	22494	21791.7	34426	34775.4	-2.8935	3.71415e-104	-3.59314	3.72323e-127
CNAG_02093	1039		hypothetical protein	1752.51	1826.44	4645.9	4076.98	13034.3	11245.8	-1.30471	9.82105e-16	-2.83681	1.12055e-64
CNAG_02102	2201		hypothetical protein	565.382	452.821	2046.74	2371.52	1931.28	1845.98	-2.13738	2.92845e-24	-1.96511	2.14592e-19
CNAG_02129	3881		hypothetical protein	17095.9	13205.8	102696	100625	43868.4	43757.4	-2.76555	1.64258e-57	-1.60533	1.53526e-17
CNAG_02169	1882		hypothetical protein	484.948	304.306	906.438	930.79	895.496	871.711	-1.23843	4.57968e-05	-1.23642	4.01662e-05
CNAG_02179	2355		Hemolysin	10607.2	9983.89	4029.78	3505.1	4248.82	4007.21	1.43097	2.23313e-20	1.24416	1.10923e-14
CNAG_02188	1636		hypothetical protein	7879.53	9993.59	4088.65	4117.71	1918.53	2346.4	1.10328	9.83841e-10	1.99068	7.80032e-23
CNAG_02211	1885		hypothetical protein	1357.97	1219.65	2896.73	3290.43	3807.91	3803.05	-1.28245	4.51074e-13	-1.63609	4.59513e-20
CNAG_02335	1999		hypothetical protein	10775.1	9629.88	33541.4	33626.4	42776.1	37417.1	-1.73823	1.16939e-35	-2.04843	2.33985e-34
CNAG_02343	2373		hypothetical protein	1447.8	2201.67	904.825	880.729	884.564	839.426	1.0114	0.000136659	1.00524	9.45586e-05
CNAG_02347	2079		hypothetical protein	277.113	224.895	704.828	758.547	14132.1	13245.6	-1.56353	9.56319e-10	-5.84297	4.13876e-217
CNAG_02362	1041		hypothetical protein	1072.05	1040.22	3863.65	3726.55	3759.63	3590.35	-1.86512	2.27623e-34	-1.87368	3.68049e-27
CNAG_02509	1544		hypothetical protein	747.971	841.387	399.994	302.061	302.446	226.949	1.15914	1.52698e-05	1.51197	3.68234e-08
CNAG_02591	631		hypothetical protein	1047.39	815.321	3933.81	4019.28	3005.33	2482.19	-2.11396	1.37876e-28	-1.63222	3.12262e-13
CNAG_02655	1368		hypothetical protein	2285.01	2064.67	5083.79	5526.19	9407.72	8454.08	-1.30578	1.77019e-16	-2.11182	3.91573e-35
CNAG_02683	2778		hypothetical protein	2829.84	2148.33	7772.46	7988.5	4636.9	5012.82	-1.68192	6.79681e-19	-1.02849	9.18978e-07
CNAG_02684	5542		hypothetical protein	59828.9	91594.8	11041	10812.3	16685.6	18844.3	2.77291	1.09768e-36	2.01409	2.75133e-19
CNAG_02685	1823		hypothetical protein	2806.95	2968.5	20583.6	21610.1	22349.1	22030.2	-2.88869	2.02186e-103	-3.01705	2.1544e-89
CNAG_02697	1947		hypothetical protein	861.869	787.436	2308.03	2212	2445.99	2665.46	-1.47413	1.58607e-17	-1.70657	5.60045e-19
CNAG_02706	1182		hypothetical protein	82.7817	71.53	433.058	273.213	7585.75	6568.22	-2.20659	4.07417e-08	-6.58687	9.66854e-207
CNAG_02719	4695		hypothetical protein	4097.4	2847.86	1440.3	1400	934.668	956.224	1.27088	3.38912e-08	1.80391	1.42854e-14
CNAG_02872	1606		hypothetical protein	201.377	229.745	81.4504	104.364	3.64393	6.64704	1.20049	0.00381544	5.21616	4.73684e-16
CNAG_02889	675		hypothetical protein	224.274	294	45.967	48.3637	79.2555	66.4704	2.44254	3.38342e-09	1.76106	1.72835e-05
CNAG_02902	2146		hypothetical protein	1392.61	1549.41	600.797	582.91	276.028	307.663	1.29359	1.86191e-11	2.25716	2.44583e-24
CNAG_02942	1541		hypothetical protein	679.867	734.698	2621.73	2037.22	2018.74	2015.95	-1.73863	8.97522e-17	-1.58696	9.98115e-17
CNAG_03002	740		hypothetical protein	435.044	370.38	3395.92	3427.04	25710.7	26228.3	-3.10273	2.36498e-69	-6.08581	2.88893e-275
CNAG_03007	846		hypothetical protein	3218.51	4898.59	9221.63	8495.9	130462	107239	-1.14576	1.23986e-06	-4.94845	3.44342e-108
CNAG_03023	4473		hypothetical protein	2747.65	4415.46	1753.2	1685.94	1334.59	1524.07	1.03877	8.94065e-05	1.24741	1.30641e-06
CNAG_03057	2845		hypothetical protein	2211.62	2779.97	875.793	830.668	493.753	511.822	1.52854	1.80755e-14	2.23489	2.37127e-26
CNAG_03058	590		hypothetical protein	3086.41	3477.69	20769	19559.3	41410.5	30461.5	-2.63867	1.13159e-74	-3.52749	1.27062e-71
CNAG_03068	1054		hypothetical protein	228.384	247.93	460.477	530.304	6152.78	5513.24	-1.07606	0.000115629	-4.69012	3.58215e-142
CNAG_03082	1056		cupin domain-containing protein	152.06	46.6764	1956.42	1870.06	1349.17	1669.36	-4.28375	4.17941e-23	-3.99297	1.57483e-20
CNAG_03083	799		cupin domain-containing protein	1151.31	817.139	2054	2172.13	3360.62	2378.69	-1.12182	1.96621e-06	-1.61652	7.94363e-10
CNAG_03085	534		hypothetical protein	394.534	465.551	212.9	156.122	30.9734	19.9411	1.20293	0.000300131	4.00238	5.90997e-23
CNAG_03117	4723		hypothetical protein	17454.6	16041.5	7829.72	7850.2	3121.03	3477.35	1.07569	1.09665e-14	2.26933	1.31057e-42
CNAG_03122	384		hypothetical protein	902.967	921.404	366.93	316.485	322.488	241.192	1.39772	6.59277e-10	1.62161	7.25268e-10
CNAG_03142	906		hypothetical protein	4028.71	4414.86	16469.9	11850	29714.4	26069.7	-1.76521	3.76702e-18	-2.79883	7.26612e-67
CNAG_03143	1298		hypothetical protein	8583.47	7860.42	35939.8	34925.4	180362	133784	-2.127	4.45663e-56	-4.3295	4.05779e-112
CNAG_03220	2029		hypothetical protein	3370.57	3463.14	6906.35	7544.74	23059.7	21739.6	-1.09991	7.72667e-14	-2.78751	6.77843e-76
CNAG_03230	1353		yippee-like, putative	3082.3	2276.84	5895.88	5916.5	9300.22	9322.94	-1.15948	1.16298e-08	-1.87025	5.22622e-20
CNAG_03231	2275		hypothetical protein	1165.4	1262.08	454.025	438.668	516.527	555.502	1.42292	1.21369e-12	1.10214	3.82491e-07
CNAG_03232	1337		lactamase	1729.61	1672.47	7003.93	6915.17	4916.57	4091.73	-2.05205	1.41176e-48	-1.47918	1.5006e-15
CNAG_03268	748		hypothetical protein	5583.36	5102.88	17246.5	16755.1	18635.1	14275.9	-1.6893	4.05226e-34	-1.69653	1.42003e-18
CNAG_03313	1912		hypothetical protein	662.254	1178.43	90.3212	98.4244	43.7272	42.7309	3.27098	1.2788e-20	4.32478	5.30037e-32
CNAG_03408	2731		hypothetical protein	2977.79	2239.25	15065.1	11580.1	10891.7	10670.4	-2.37172	2.87401e-28	-2.12044	1.40583e-26
CNAG_03487	2210		DnaJ domain-containing protein	2658.41	4839.19	1777.39	1528.97	1376.5	1431.96	1.16139	0.000147792	1.33871	2.21565e-06
CNAG_03492	1809		hypothetical protein	3277.8	4354.84	60592.6	65179.9	88031	88270.7	-4.06215	3.9333e-112	-4.60599	1.70873e-139
CNAG_03543	3768		hypothetical protein	3631.24	3787.45	7832.14	7359.77	14764.3	18743.7	-1.05369	1.92909e-13	-2.25101	3.69518e-34
CNAG_03552	2207		hypothetical protein	1009.23	2098.62	554.83	677.941	246.876	247.84	1.31373	0.000404533	2.57188	5.75825e-14
CNAG_03566	1430		hypothetical protein	13903.8	9648.67	69576.4	74801.7	34316.7	29611.6	-2.63511	9.9996e-38	-1.51305	7.42819e-12
CNAG_03609	2415		hypothetical protein	1524.71	1350.58	3872.52	3865.7	7241.4	6107.68	-1.44748	3.27879e-19	-2.28837	5.35763e-35
CNAG_03614	705		hypothetical protein	1345.64	1730.06	66.9345	62.788	63.7688	105.403	4.54483	3.35385e-68	4.10894	7.12833e-43
CNAG_03650	1137		hypothetical protein	75.1494	76.9857	838.697	1069.09	553.878	625.771	-3.66952	1.11585e-40	-3.03186	1.57344e-23
CNAG_03667	898		hypothetical protein	5844.04	4533.06	21739.2	20009	11865.6	10701.7	-2.02757	1.54106e-29	-1.19408	1.40427e-09
CNAG_03715	1525		hypothetical protein	3468.61	4672.49	888.696	971.517	1131.44	1121.45	2.10939	4.29272e-24	1.77762	1.89202e-17
CNAG_03716	1805	BLP6	pr4/barwin domain protein	10212.1	10058.5	2633.02	2811.88	1903.95	1913.4	1.87685	7.99596e-42	2.3341	2.63277e-50
CNAG_03731	1851		hypothetical protein	1673.83	1987.08	824.181	822.183	779.801	739.72	1.13367	5.86682e-09	1.19257	7.94893e-09
CNAG_03759	811		conidiation-specific protein 6	61.0589	83.0476	326.608	283.395	31921.7	23815.4	-2.10233	2.92933e-08	-8.67154	2.71737e-290
CNAG_03797	657		hypothetical protein	21.1358	32.1279	0	0	0	0	7.15081	0.000668307	7.09362	0.000534293
CNAG_03856	1998		hypothetical protein	10755.8	14308.4	40086.5	37153.5	25551.2	28719	-1.64338	1.14494e-18	-1.19117	1.31246e-09
CNAG_03857	1207		hypothetical protein	5898.05	7427.6	20602.9	20649.6	55793.1	50519.4	-1.6499	2.40105e-22	-3.0718	2.74434e-67
CNAG_03858	1367		hypothetical protein	4198.97	5050.14	10424.8	9007.53	9503.37	9358.08	-1.09068	1.03828e-09	-1.1038	2.14966e-10
CNAG_03873	1846		hypothetical protein	4680.4	4456.68	23840	23827.2	14665.9	12239.1	-2.40264	2.05525e-76	-1.63219	5.70049e-21
CNAG_03913	1224		hypothetical protein	1467.76	1725.81	6775.7	6848.98	25959.4	26419.1	-2.11242	6.61068e-40	-4.11122	1.92136e-140
CNAG_03937	799		hypothetical protein	615.872	714.694	2024.97	2032.97	2441.43	2361.6	-1.62784	1.14437e-18	-1.9269	2.50119e-23
CNAG_03974	1390		hypothetical protein	3263.71	3332.81	10786.9	10681.6	7208.61	6298.54	-1.72186	3.44139e-38	-1.10853	7.31929e-11
CNAG_03995	805		hypothetical protein	658.731	500.71	1545.14	1445.82	2193.65	2005.51	-1.38576	1.14061e-09	-1.92948	1.55479e-17
CNAG_03997	1298		hypothetical protein	38.7489	58.1939	108.063	160.364	440.916	505.175	-1.48607	0.00922595	-3.36243	1.3252e-20
CNAG_04018	2548		hypothetical protein	8413.79	8954.59	2049.16	1969.34	2832.25	3408.98	2.09246	8.09293e-50	1.40108	6.67484e-15
CNAG_04027	1310		hypothetical protein	1995.57	2234.4	8057.14	8818.32	9487.89	12656	-2.01576	3.8433e-39	-2.46428	2.44802e-34
CNAG_04064	1193		hypothetical protein	2955.48	2672.07	11516	12107.9	72865	71943.7	-2.08924	2.71201e-47	-4.75989	6.60141e-208
CNAG_04076	736		hypothetical protein	621.744	437.06	2815.28	2978.19	5033.18	4532.33	-2.47087	3.61658e-28	-3.24786	2.7438e-47
CNAG_04102	1880		hypothetical protein	1554.07	1875.54	970.147	696.607	355.283	329.503	1.02149	5.56966e-05	2.24838	1.7366e-24
CNAG_04105	615		hypothetical protein	1235.27	1374.22	33889.8	32397.8	48873.3	45453.4	-4.68671	4.25669e-246	-5.25127	1.65534e-246
CNAG_04106	1797		hypothetical protein	2277.38	1744	11420	11286.6	16311.1	13613.1	-2.51679	1.26117e-43	-2.96864	2.60199e-48
CNAG_04139	1037		hypothetical protein	86.8914	106.083	341.124	336.001	656.819	574.494	-1.83014	5.51722e-08	-2.7485	4.32744e-20
CNAG_04175	3585		hypothetical protein	2265.64	3478.3	1494.33	1284.61	1292.68	1257.24	1.02777	9.31847e-05	1.09454	9.02199e-06
CNAG_04201	3152		hypothetical protein	441.502	512.228	216.932	140.849	80.1665	82.6132	1.39463	6.07264e-05	2.47348	1.9772e-14
CNAG_04216	665		hypothetical protein	139.731	116.994	52.4186	42.4243	12.7538	7.59661	1.43176	0.00670178	3.54011	6.32063e-08
CNAG_04227	5650		hypothetical protein	2919.08	4006.89	1366.11	1227.76	1083.16	1673.15	1.39718	1.8703e-10	1.25193	3.86142e-06
CNAG_04239	2260		hypothetical protein	1212.37	1642.16	606.442	624.486	488.287	653.309	1.19462	5.7813e-07	1.24561	3.11376e-06
CNAG_04246	1478		hypothetical protein	574.188	832.9	254.028	347.879	262.363	260.184	1.20491	0.000265217	1.35377	5.22229e-06
CNAG_04261	1177		hypothetical protein	550.704	1117.81	313.705	262.182	253.253	341.848	1.51495	0.000108647	1.40889	0.000197954
CNAG_04322	800		hypothetical protein	789.655	940.195	9796.63	8363.53	69374.1	53049	-3.41152	3.2291e-84	-6.22001	1.42235e-224
CNAG_04331	2056		hypothetical protein	60.4718	38.1898	587.894	789.941	6439.74	5211.28	-3.83303	1.36885e-27	-6.96653	4.80093e-158
CNAG_04361	3359		hypothetical protein	7733.93	6943.26	19687.6	19721.4	21431.8	19621.1	-1.44437	1.44768e-24	-1.55794	2.58955e-21
CNAG_04374	2975		hypothetical protein	336.411	280.058	1886.26	2106.79	646.798	612.477	-2.71589	2.33752e-40	-1.10507	4.1202e-05
CNAG_04386	988		hypothetical protein	51.0781	60.6187	1422.56	1248.97	2410.46	1667.46	-4.59584	5.22469e-72	-5.26051	1.57363e-75
CNAG_04459	1059		hypothetical protein	590.04	277.027	16273.1	14377.6	25804.5	20791	-5.16267	1.60913e-63	-5.81855	1.45041e-81
CNAG_04500	2298		hypothetical protein	1741.94	2467.79	953.211	1006.31	690.525	696.989	1.08395	6.0131e-06	1.52414	1.20252e-10
CNAG_04528	3423		hypothetical protein	1518.25	2205.91	754.021	646.547	355.283	413.066	1.39072	5.52256e-08	2.20055	9.81479e-18
CNAG_04585	1480		hypothetical protein	301.772	350.982	9708.72	10841.1	16038.8	30265.9	-4.99553	3.56185e-195	-6.22499	3.41961e-108
CNAG_04587	4065		hypothetical protein	10774	10226.4	25480.3	26241.1	19290.1	23376.7	-1.31981	1.66594e-23	-1.09772	6.63051e-10
CNAG_04658	2664		hypothetical protein	1860.53	1755.52	3753.17	3699.4	3608.4	4201.88	-1.06226	4.27338e-12	-1.18539	1.92369e-10
CNAG_04708	2618		hypothetical protein	1555.24	3235.82	997.566	1047.03	444.56	729.275	1.20821	0.000575753	1.94914	7.05269e-08
CNAG_04711	1909		hypothetical protein	388.663	282.483	118.547	80.6062	37.3503	47.4788	1.72722	1.8444e-05	2.92429	2.34199e-12
CNAG_04717	2143		hypothetical protein	464.987	500.104	185.481	272.364	177.642	188.016	1.05864	0.00140783	1.32339	5.89112e-06
CNAG_04736	1887		hypothetical protein	3648.85	6101.27	1049.18	879.032	582.118	671.351	2.31853	9.49256e-18	2.88215	4.61908e-28
CNAG_04756	2488		hypothetical protein	31377.8	40991.5	5156.37	4322.19	3142.89	3342.51	2.91314	9.81561e-53	3.40359	6.40867e-76
CNAG_04773	2673		hypothetical protein	2237.45	1807.04	469.348	457.334	923.737	595.385	2.10739	7.55043e-25	1.34	8.32747e-07
CNAG_04788	7178		hypothetical protein	8019.26	8170.79	3348.34	3574.67	2085.24	3022.5	1.20611	1.54935e-17	1.58878	5.55798e-13
CNAG_04817	1108		hypothetical protein	2558.01	2892.12	1308.85	1321.09	1009.37	995.156	1.03162	1.83391e-09	1.36795	2.03246e-13
CNAG_04869	3051	PNB1	para-nitrobenzyl esterase	58384	63326.5	16256.2	16049.1	9240.1	9491.97	1.89409	4.33532e-47	2.62456	8.05257e-69
CNAG_04894	1528		hypothetical protein	565.382	513.44	229.835	252.849	250.52	245.94	1.13881	2.15192e-05	1.04277	0.000179027
CNAG_04938	1500		hypothetical protein	1675.01	1521.53	5638.62	5510.92	6897.05	7084.79	-1.82165	1.41242e-33	-2.20316	2.28259e-39
CNAG_05002	1849		hypothetical protein	4.10973	6.06187	78.2246	89.0911	87.4543	91.1594	-4.08145	7.01693e-07	-4.2298	1.5889e-07
CNAG_05016	1279		hypothetical protein	228.971	306.73	67.7409	82.3032	121.161	71.2182	1.81752	6.57651e-06	1.40591	0.00150676
CNAG_05079	746		hypothetical protein	130.924	501.316	0	0	34.6173	13.2941	10.7261	4.52447e-06	3.63953	1.33586e-07
CNAG_05131	973		hypothetical protein	772.629	1516.68	404.026	331.758	480.088	461.494	1.6177	8.90974e-06	1.20488	0.000359918
CNAG_05147	2990		hypothetical protein	8964.5	14351.5	1584.65	1310.06	729.697	759.661	2.98989	2.38915e-33	3.89046	2.70299e-60
CNAG_05161	1408		hypothetical protein, variant	2877.4	3485.57	1055.63	1088.61	918.271	1000.85	1.5491	2.56101e-17	1.65332	5.07359e-17
CNAG_05167	561		hypothetical protein	1754.85	1356.65	8891.8	8623.17	88870	66229.2	-2.51196	1.70474e-43	-5.71195	1.95896e-158
CNAG_05185	1154		hypothetical protein, variant	405.102	355.831	125.805	144.243	118.428	120.596	1.4755	3.49862e-06	1.59669	1.45345e-06
CNAG_05245	2354		hypothetical protein	1541.74	1962.83	686.28	629.577	700.546	779.602	1.39364	1.30459e-10	1.16651	1.98618e-07
CNAG_05265	1068		hypothetical protein	32066.5	34773.3	12650.6	14017.8	4159.55	3684.36	1.30594	1.54014e-19	3.01607	4.55966e-80
CNAG_05312	1626		hypothetical protein	7958.2	14824.3	924.986	795.032	3323.27	3173.49	3.70756	8.2658e-39	1.73229	2.71782e-10
CNAG_05331	1005		hypothetical protein	255.978	242.475	47.5799	37.3334	17.3087	21.8403	2.53126	9.22079e-10	3.59972	3.40573e-14
CNAG_05342	1281		hypothetical protein	1550.54	1146.9	2788.67	3102.92	4886.51	4285.44	-1.14618	1.79454e-07	-1.83826	2.81318e-17
CNAG_05356	1901		hypothetical protein	153.821	171.551	710.473	692.365	21776.1	17701.1	-2.12407	1.69267e-17	-6.99476	3.0258e-280
CNAG_05383	1882		hypothetical protein	1207.09	904.43	6129.75	5420.13	8763.65	7261.41	-2.47111	1.14302e-34	-2.99719	7.29185e-45
CNAG_05424	1202		hypothetical protein	20690.1	19595.6	45719.5	51471.7	94779.6	97637.4	-1.29004	3.57431e-19	-2.33047	8.89795e-55
CNAG_05438	1355		hypothetical protein	1592.23	1810.07	778.214	729.698	404.476	417.814	1.15421	1.62695e-09	1.97361	4.18322e-21
CNAG_05457	4734		Pentatricopeptide repeat protein	6410.59	6867.49	23093.2	25709.1	33825.7	41786.1	-1.89748	5.02547e-40	-2.58526	1.40978e-48
CNAG_05501	1865		hypothetical protein	246.584	238.837	574.991	455.637	601.249	666.603	-1.10437	0.000130755	-1.45842	3.71336e-08
CNAG_05544	861		hypothetical protein	1941.55	1668.83	7628.11	7725.47	15526.8	13191.5	-2.10743	4.34475e-41	-3.06516	4.05639e-64
CNAG_05547	1767		hypothetical protein	6523.32	7733.73	31810.8	32981.5	22540.4	27954.6	-2.20379	1.79906e-47	-1.90071	6.95264e-24
CNAG_05569	810		hypothetical protein	314.101	404.326	863.697	1081.82	842.659	984.711	-1.45821	3.446e-08	-1.42463	4.28135e-08
CNAG_05571	8129		U3 small nucleolar RNA-associated protein 20	8289.91	7196.65	3073.34	2714.31	2531.62	3773.62	1.40085	4.98436e-17	1.22128	2.28859e-07
CNAG_05598	2408		hypothetical protein	883.592	695.296	2728.99	2352	1523.16	1681.7	-1.70534	4.86711e-16	-1.09512	1.7634e-06
CNAG_05608	1316		hypothetical protein	1220	1028.09	2973.34	2844.13	2964.34	2603.74	-1.39097	1.10349e-14	-1.38213	8.29403e-12
CNAG_05656	2590		hypothetical protein	1012.17	1093.56	507.25	498.062	326.132	329.503	1.04779	3.78931e-07	1.6075	1.86876e-12
CNAG_05666	1541		hypothetical protein	544.246	514.652	59.6765	57.6971	18.2197	18.9915	3.14642	2.15161e-25	4.76446	2.23034e-34
CNAG_05682	853		hypothetical protein	3871.95	3803.82	10380.5	10965	18710.7	15185.6	-1.49496	8.6852e-28	-2.21694	1.78405e-36
CNAG_05683	920		hypothetical protein	391.599	282.483	7943.43	6013.22	75896.7	56801.8	-4.39112	1.13426e-80	-7.69374	1.20626e-255
CNAG_05684	2441		hypothetical protein	3492.1	3744.41	10997.4	9695.66	36999.6	30080.7	-1.53535	6.67591e-24	-3.28732	2.53898e-80
CNAG_05686	690		hypothetical protein	2204.58	2438.08	4692.67	4519.04	4830.94	4483.9	-1.00799	1.05646e-10	-1.07966	3.72834e-10
CNAG_05697	2176		hypothetical protein	7698.7	13221.5	2303.19	2282.43	2538.91	2719.59	2.17009	9.31844e-17	1.91424	7.14331e-14
CNAG_05728	592		hypothetical protein	93.9367	100.627	6.45152	8.48487	22.7746	7.59661	3.78038	2.4489e-07	2.57973	0.000545959
CNAG_05757	1431		hypothetical protein	1040.35	1740.36	360.478	433.577	544.768	513.721	1.78794	6.99957e-09	1.31501	5.96808e-06
CNAG_05864	2884		hypothetical protein	1987.94	2452.63	14492.5	13869.4	5861.26	6502.7	-2.69461	1.07382e-59	-1.55336	1.55776e-16
CNAG_05870	1264		hypothetical protein	1836.46	3314.63	1000.79	1224.37	500.13	639.065	1.19105	0.000162922	2.0986	3.12058e-12
CNAG_05873	1936		hypothetical protein	983.4	724.393	1767.72	1628.25	8879.35	7170.25	-1.0116	1.68853e-05	-3.30567	3.37923e-51
CNAG_05874	2031		hypothetical protein	600.608	588.001	1529.82	1185.34	4595.91	4989.08	-1.21055	1.0446e-07	-3.08593	4.10752e-69
CNAG_05885	2449		hypothetical protein	1039.76	1672.47	204.836	189.212	262.363	236.445	2.7633	6.92141e-21	2.36806	3.29996e-16
CNAG_05908	3686		hypothetical protein	1446.63	2887.87	635.474	604.971	445.471	660.905	1.78575	9.34399e-08	1.89136	3.67917e-08
CNAG_05930	3024		hypothetical protein	37820.7	35383.1	4905.57	4859.28	2542.55	2455.61	2.88681	3.41654e-108	3.79785	6.75624e-136
CNAG_05939	2317		hypothetical protein	2158.2	1583.97	9071.64	7967.29	43539.5	34436.4	-2.20615	2.12968e-27	-4.45376	3.98942e-96
CNAG_05941	1096		hypothetical protein	1674.42	1423.33	660.474	620.244	177.642	174.722	1.25539	6.10428e-10	3.05922	2.84845e-39
CNAG_06075	816		hypothetical protein	4953.99	4074.79	23835.9	20043.8	61658	52384.3	-2.30018	1.64515e-38	-3.73222	1.48762e-92
CNAG_06099	1432		hypothetical protein	786.72	644.376	292.738	291.031	163.066	207.008	1.27365	6.30871e-07	1.87717	1.57422e-10
CNAG_06109	1598		hypothetical protein	3653.55	3166.11	39451.8	35019.6	37422.3	33390.9	-3.46817	6.00236e-111	-3.44994	2.7879e-92
CNAG_06124	1271		hypothetical protein	257.152	313.398	116.127	134.061	49.1931	55.0754	1.16936	0.0013035	2.37834	3.30781e-09
CNAG_06149	1725		hypothetical protein	2494.61	2826.65	1355.62	1251.52	1180.63	1213.56	1.00949	1.24129e-08	1.07641	8.39126e-09
CNAG_06184	2061		hypothetical protein	1237.03	1844.63	576.604	549.819	413.586	452.948	1.43164	5.17976e-08	1.75264	2.86835e-11
CNAG_06207	557		hypothetical protein	13617.9	16211.9	138952	169530	84582.9	111488	-3.39005	2.04776e-85	-2.79296	1.58702e-45
CNAG_06220	1155		allergen	21657.1	15791.2	111181	124807	38581.9	34071.8	-2.67505	6.47751e-43	-1.02895	9.29179e-07
CNAG_06225	1064		hypothetical protein	98.6335	100.627	20.9674	23.7576	7.28786	8.54619	2.13246	0.000460511	3.5686	8.02813e-07
CNAG_06267	2022		hypothetical protein	718.616	609.217	21792.4	19177.5	5659.03	5471.46	-4.96651	1.27182e-199	-3.14104	6.01855e-66
CNAG_06286	719		hypothetical protein	392.773	360.075	938.695	722.911	974.752	715.981	-1.1615	7.87174e-06	-1.24081	4.78412e-06
CNAG_06297	913		hypothetical protein	2614.38	1710.66	5509.59	5559.28	11636	16080.1	-1.37493	7.53919e-09	-2.75328	5.26974e-27
CNAG_06298	914		hypothetical protein	4283.51	4773.11	37630.1	38430.5	59683	76761.9	-3.0896	8.90865e-113	-3.98914	2.21213e-102
CNAG_06302	1882		hypothetical protein	411.56	321.279	1887.07	1785.22	14922.8	11885.9	-2.34397	4.27722e-28	-5.26584	2.60704e-140
CNAG_06312	1054		hypothetical protein, variant	607087	597725	2728.18	896.85	6.37688	2.84873	8.35761	5.51083e-29	16.9558	3.02231e-243
CNAG_06347	1763	BLP2	pr4/barwin domain protein	10971.2	11619.4	124405	121958	238874	181952	-3.46654	4.70075e-166	-4.29393	8.54419e-122
CNAG_06375	1607		hypothetical protein	810.204	562.541	287.899	342.789	164.888	197.512	1.10232	0.000378427	1.84599	6.06243e-09
CNAG_06388	974		hypothetical protein	2866.83	2385.95	12614.3	13270.3	71281.7	80828.9	-2.32022	7.03473e-47	-4.92998	3.85083e-170
CNAG_06389	1702		hypothetical protein	11037	13551.3	1800.78	1726.67	748.828	847.972	2.78142	2.21212e-62	3.86832	6.33148e-97
CNAG_06396	810		hypothetical protein	1003.36	554.054	10754.7	7611.77	48744	35977.6	-3.57917	1.68804e-33	-5.83694	3.93961e-98
CNAG_06404	710		hypothetical protein	1233.51	1314.82	5489.43	6026.8	15019.4	15836.1	-2.1952	2.98052e-46	-3.67276	7.69801e-121
CNAG_06405	3392		hypothetical protein	5701.96	6879	2941.89	2600.61	1980.48	1929.54	1.16295	9.3975e-11	1.61025	2.81849e-19
CNAG_06456	1806		hypothetical protein	2230.41	1824.02	4401.55	5025.59	6243.88	6057.35	-1.237	4.94098e-11	-1.67503	2.78611e-19
CNAG_06516	771		hypothetical protein	257.152	204.285	532.25	575.274	546.59	576.393	-1.28318	5.56235e-06	-1.35834	2.64605e-06
CNAG_06518	390		hypothetical protein	55.1878	53.9506	1.61288	7.63638	0	0	3.42644	0.000984642	8.13615	4.36037e-06
CNAG_06541	2746		hypothetical protein	1667.38	1812.5	17029.6	16150.1	11229.7	11055	-3.27308	8.59856e-122	-2.75453	2.70764e-68
CNAG_06559	1151		cysteine and glycine-rich protein	561.859	868.665	354.027	308.849	392.634	279.176	1.09022	0.000699409	1.01418	0.00233793
CNAG_06567	3068		hypothetical protein	6860.31	10359.7	3551.56	3258.19	2333.94	2617.98	1.31862	1.58854e-08	1.72071	6.73026e-14
CNAG_06576	1642	CAR1	cAMP-regulated gene 1	13341.9	14450.3	81034.3	83173.7	90435.1	81956.1	-2.58233	4.80504e-87	-2.70794	2.34815e-69
CNAG_06578	1158		hypothetical protein	11904.1	10026.9	31043.9	34905	59907.1	64456.3	-1.60779	8.75033e-23	-2.57757	1.79442e-51
CNAG_06598	514		hypothetical protein	230.732	309.155	19.3545	17.8182	26.4185	40.8318	3.84769	1.34172e-16	2.93362	2.44205e-10
CNAG_06602	1311		cysteine-type peptidase	2498.13	2209.55	8405.52	7993.59	16681	13060.5	-1.81988	4.96606e-33	-2.73284	2.83008e-46
CNAG_06629	1057		hypothetical protein	418.605	514.046	45.1606	43.2728	78.3445	74.067	3.38669	3.31349e-23	2.54204	2.40792e-14
CNAG_06791	2248		hypothetical protein	2769.96	2619.33	7649.08	7718.68	9190.91	7463.67	-1.53128	8.72894e-28	-1.70188	1.53013e-20
CNAG_06800	738		hypothetical protein	838.972	1521.53	8612.77	7927.41	7923.73	7555.78	-2.82835	6.82762e-25	-2.79071	1.08592e-25
CNAG_06897	2680		hypothetical protein	4844.2	4452.44	15324.8	15687.7	15316.4	19362.8	-1.75762	4.13145e-37	-1.97429	7.79507e-26
CNAG_06902	5681		hypothetical protein	3055.29	6615.92	433.864	398.789	1531.36	2278.03	3.51729	5.55559e-26	1.2645	0.000267892
CNAG_06957	1666		hypothetical protein	504.323	588.001	166.933	205.334	55.57	81.6636	1.53393	1.19921e-07	2.90793	2.66976e-17
CNAG_07124	1167		hypothetical protein	1220	1354.83	100.805	77.2123	685.97	479.536	3.83516	4.16326e-53	1.06845	3.43843e-05
CNAG_07319	867		hypothetical protein	1564.63	1411.2	4890.25	5027.28	5833.93	5006.17	-1.75595	5.81093e-30	-1.93882	4.13493e-26
CNAG_07321	3306		hypothetical protein	1277.54	2204.7	828.213	756.85	367.126	615.326	1.11602	0.000272477	1.74768	2.64413e-07
CNAG_07330	2090		hypothetical protein	1600.45	1838.56	458.864	437.819	366.215	348.495	1.91925	6.88914e-23	2.19256	4.69741e-25
CNAG_07380	300		hypothetical protein	111.55	105.476	10.4837	3.39395	5.4659	8.54619	4.04195	2.48417e-07	3.87899	1.29298e-07
CNAG_07393	848		hypothetical protein	241.887	223.683	119.353	108.606	60.1249	60.7729	1.01191	0.00727927	1.87088	5.50041e-06
CNAG_07415	3741		hypothetical protein	2458.79	4554.89	1619.33	1780.12	1316.37	1765.26	1.02516	0.00102221	1.10809	0.000306815
CNAG_07417	1043		hypothetical protein	425.064	631.646	250.803	212.97	114.784	131.991	1.16809	0.000529473	2.02024	3.22004e-09
CNAG_07456	2218		hypothetical protein	3581.34	3049.12	1387.08	1185.34	563.898	573.544	1.34683	1.28714e-12	2.46853	1.67483e-36
CNAG_07492	451		hypothetical protein	231.906	275.815	545.153	495.516	10587.4	12276.1	-1.05462	0.000149031	-5.56797	9.7884e-190
CNAG_07493	1090		hypothetical protein	1382.63	1476.67	6117.65	5846.92	63689.5	76716.3	-2.08424	9.83949e-46	-5.69304	7.13311e-243
CNAG_07555	3190		hypothetical protein	7567.78	4986.49	13441.7	14494.7	13777.7	13775.5	-1.17324	4.99779e-07	-1.20669	1.84729e-07
CNAG_07594	1157		hypothetical protein	1938.62	1371.8	3537.04	3942.92	6961.73	7177.85	-1.19505	1.43453e-07	-2.16751	1.38329e-23
CNAG_07613	747		hypothetical protein	1200.63	1008.69	505.638	492.971	360.749	426.36	1.12615	3.21248e-07	1.41536	9.95668e-09
CNAG_07673	885		hypothetical protein	108.614	85.4723	22.5803	22.0606	25.5075	20.8907	2.08877	0.000887616	1.97218	0.00206578
CNAG_07681	1318		hypothetical protein	987.51	1593.06	592.733	563.395	547.501	638.115	1.13899	0.000116727	1.04416	0.000321827
CNAG_07682	4898		hypothetical protein, variant	3041.79	3508	1680.62	1523.03	456.402	590.637	1.01208	1.27886e-08	2.56909	1.01227e-32
CNAG_07698	972		hypothetical protein	237.777	395.84	124.192	100.97	120.25	91.1594	1.47481	0.000537456	1.51041	0.000334188
CNAG_07739	2304		hypothetical protein	11182.6	9129.78	3006.41	2633.7	1971.37	1908.65	1.82937	8.28387e-25	2.31464	1.29804e-36
CNAG_07755	2107		hypothetical protein	763.823	376.442	1287.08	1225.21	1114.13	1061.63	-1.15877	0.00146031	-1.00375	0.00425236
CNAG_07759	295		hypothetical protein	41.6844	76.9857	0	0	0	0	8.31759	4.66351e-06	8.25961	3.13183e-06
CNAG_07765	877		hypothetical protein	620.569	364.318	7498.27	6203.28	25034.7	18349.6	-3.81704	3.91561e-47	-5.53231	1.15744e-94
CNAG_07775	1134		hypothetical protein	616.46	526.17	1724.17	1692.73	1510.41	1354.1	-1.60053	1.5117e-16	-1.40023	2.34397e-10
CNAG_07791	968		hypothetical protein	545.42	258.842	164.514	148.485	163.977	131.991	1.34212	0.0036072	1.37104	0.00201252
CNAG_07811	222		hypothetical protein	194.919	188.524	72.5795	62.788	32.7954	39.8822	1.4781	0.000480069	2.32014	8.34055e-07
CNAG_07852	288		hypothetical protein	109.789	75.1671	18.5481	5.93941	3.64393	3.79831	2.86868	0.000474237	4.45853	2.20422e-07
CNAG_07876	1798		hypothetical protein	72.8009	86.6847	412.897	311.395	327.954	309.562	-2.19737	1.26408e-09	-2.07094	8.81855e-09
CNAG_07910	560		hypothetical protein	17.6131	37.5836	0	1.69697	0.910983	0	4.78698	0.00690617	5.72937	0.00438462
CNAG_07939	972		hypothetical protein	1163.64	1149.94	6811.19	5670.44	17154.7	15204.6	-2.45066	5.20246e-48	-3.88021	2.4105e-126
CNAG_07960	1671		hypothetical protein	570.665	534.05	1592.72	1553.58	2613.61	2137.5	-1.52935	1.20153e-16	-2.17849	1.29182e-25
CNAG_07961	2514		hypothetical protein	1743.11	1667.62	788.698	795.88	588.495	409.268	1.08626	1.01963e-09	1.70077	6.05522e-12
CNAG_07962	399		hypothetical protein	566.556	502.529	152.417	152.728	192.217	255.436	1.79133	8.06703e-11	1.18447	0.000119555
CNAG_07991	597		hypothetical protein	460.29	455.246	989.501	1079.27	1439.35	1435.76	-1.1966	9.39995e-09	-1.72647	5.01545e-17
CNAG_08006	942		hypothetical protein	605.305	635.283	312.898	256.243	169.443	139.588	1.10441	3.07085e-05	1.92998	1.265e-11
CNAG_08011	1328		hypothetical protein	56.362	64.2558	294.35	264.728	773.424	630.519	-2.23932	2.15234e-09	-3.62329	5.34368e-32
CNAG_08026	1535		hypothetical protein	2950.79	3475.27	1169.34	1011.4	546.59	650.46	1.54006	2.38705e-16	2.34843	1.38412e-30
Notes:
1. Genes shown are those with FPKM values equal to or higher than 20 at least in one sample.
2. Genes shown are those with expression differences equal to or greater than 2 fold .
3. Functional category of differentially expressed genes.
