# Supplementary material for: Ovoid cell is an inducible small-sized morphotype that enhances proliferation and antifungal drug tolerance in the human fungal pathogen Cryptococcus neoformans
Source: PLoS Pathog. 2026 Jun 17;22(6):e1014302. doi: 10.1371/journal.ppat.1014302 (PMC13274837; doi:10.1371/journal.ppat.1014302)
Supplement: S2 Table — (XLSX) [file ppat.1014302.s013.xlsx]

## Sheet: Fig.1 
Fig 1b						Fig 1c					Fig 1d					Fig 1e
Lung 3d	Lung EP	Brain EP	Spleen EP			Lung 3d	Lung EP	Brain EP	Spleen EP		Lung 3d	Lung EP	Brain EP	Spleen EP		Lung 3d	Lung EP	Brain EP	Spleen EP
38.703	47.15	15.274	7.379			20.752	12.078	4.317	2.637		17.951	35.072	10.957	4.742		86.5025	290.379	253.81	179.826
16.643	14.636	10.643	6.88			6.412	5.385	3.502	3.288		10.231	9.251	7.141	3.592		159.56	171.792	203.912	109.246
29.038	18.135	13.668	3.915			13.068	7.032	5.275	1.566		15.97	11.103	8.393	2.349		122.207	157.893	159.109	150
12.737	41.603	12.033	8.083			6.2	7.401	3.893	4.809		6.537	34.202	8.14	3.274		105.436		209.093	68.0807
8.333	29.539	5.305	5.34			3.333	11.314	2.795	2.295		5	18.225	2.51	3.045		150.015	161.084	89.8032	132.68
11.279	6.936	10.333	5.139			6.749	3.073	3.625	2.658		4.53	3.863	6.708	2.481		67.121	125.708	185.048	93.3409
28.91	8.014	12.391	7.277			12.134	3.801	3.978	4.257		16.776	4.213	8.413	3.02		138.256	110.839	211.488	70.942
11.205	17.029	10.915	5.751			5.375	5.735	3.644	2.388		5.83	11.294	7.271	3.363		108.465	196.931	199.534	140.829
26.635	27.909	9.846	9.451			10.414	7.454	3.165	4.881		16.221	20.455	6.681	4.57		155.762	274.416	211.09	93.6283
25.23	6.667	8.928	4.481			13.924	2.687	4.07	2.378		11.306	3.98	4.858	2.103		81.1979	148.121	119.361	88.4357
13.728	21.084	6.013	7.78			6.263	6.146	2.899	3.893		7.465	14.938	3.114	3.887		119.192	243.052	107.416	99.8459
13.606	10.842	5.586	8.286			5.27	4.643	3.095	4.276		8.336	6.199	2.491	4.01		158.178	133.513	80.4847	93.7792
16.526	36.673	7.946	9.291			8.233	9.393	5.101	5.816		8.293	27.28	2.845	3.475		100.729	290.429	55.7734	59.749
30.656	66.196	9.587	6.501			8.724	17.133	4.066	3.851		21.932	49.063	5.521	2.65		251.398	286.365	135.785	68.8133
23.854	7.087	10.807	7.879			9.989	3.3	4.481	3.875		13.865	3.787	6.326	4.004		138.803	114.758	141.174	103.329
23.856	8.014	11.733	5.076			10.919	3.3	3.925	2.475		12.937	4.714	7.808	2.601		118.481	142.849	198.93	105.091
23.345	14.802	10.02	5.107			10.16	5.831	3.087	2.427		13.185	8.971	6.933	2.68		129.774	153.85	224.587	110.424
10.63	11.494	4.507	7.4			5.676	4.922	1.803	3.087		4.954	6.572	2.704	4.313		87.2798	133.523	149.972	139.715
17.499	9.253	5.844	7.799			8.537	4.2	3.363	4.434		8.962	5.053	2.481	3.365		104.978	120.309	73.7734	75.8908
30.091	7.871	7.85	8.443			20.827	4.276	5.143	4.784		9.264	3.595	2.707	3.659		44.4807	84.0739	52.6347	76.4841
14.644	39.337	7.173	9.638			8.062	10.027	4.301	4.095		6.582	29.31	2.872	5.543		81.6423	292.311	66.7752	135.36
25.719	11.733	5.724	8.86			13	4.685	2.358	4.257		12.719	7.048	3.366	4.603		97.8385	150.438	142.748	108.128
15.836	4.692	5.062	10.201			7.032	2.658	2.253	4.276		8.804	2.034	2.809	5.925		125.199	76.5237	124.678	138.564
20.883	18.855	6.828	5.929			9.718	6.317	3.475	2.016		11.165	12.538	3.353	3.913		114.89	198.48	96.4892	194.097
11.823	9.318	6.549	6.834			6.128	4.6	3.973	2.652		5.695	4.718	2.576	4.182		92.9341	102.565	64.8376	157.692
7.601	25.952	5.031	8.044			4.216	6.597	2.465	3.851		3.385	19.355	2.566	4.193		80.2894	293.391	104.097	108.881
23.947	28.619	5.597	9.471			9.944	9.223	2.069	5.381		14.003	19.396	3.528	4.09		140.819	210.3	170.517	76.0082
12.042	10.477	11.46	9.572			5.897	4.717	3.915	3.651		6.145	5.76	7.545	5.921		104.206	122.112	192.72	162.175
30.732	25.848	10.807	5.582			12.019	7.077	5.175	3.075		18.713	18.771	5.632	2.507		155.695	265.24	108.831	81.5285
17.717	26.675	14.906	6.129			7.601	8.841	6.286	1.526		10.116	17.834	8.62	4.603		133.088	201.719	137.13	301.638
23.118	18.197	9.291	5.34			8.8	7.907	3.746	2.401		14.318	10.29	5.545	2.939		162.704	130.138	148.025	122.407
20.069	29.492	9.179	7.225			8.975	9.825	3.76	3.105		11.094	19.667	5.419	4.12		123.61	200.173	144.122	132.689
15.556	7.978	15.13	5.8			7.557	4.382	7.584	2.187		7.999	3.596	7.546	3.613		105.849	82.063	99.4989	165.203
13.387	22.976	20.732	7.62			6.342	7.267	7.762	2.915		7.045	15.709	12.97	4.705		111.085	216.169	167.096	161.406
23.61	21.638	9.728	6.988			10.29	6.975	4.049	2.404		13.32	14.663	5.679	4.584		129.446	210.222	140.257	190.682
23.333	27.506	11.941	9.831			8.75	8.729	4.035	3.893		14.583	18.777	7.906	5.938		166.663	215.111	195.936	152.53
22.161	21.927	8.397	7.256			9.545	7.871	3.553	3.575		12.616	14.056	4.844	3.681		132.174	178.58	136.335	102.965
38.159	23.76	4.627	12.824			18.634	9.062	2.512	5.586		19.525	14.698	2.115	7.238		104.782	162.194	84.1959	129.574
22.561	8.879	5.912	7.211			9.333	4.61	2.427	4.178		13.228	4.269	3.485	3.033		141.734	92.603	143.593	72.5945
11.353	21.991	12.759	9.806			6.864	7.353	4.978	5.263		4.489	14.638	7.781	4.543		65.3992	199.075	156.308	86.3196
17.205	29.972	11.276	7.828			10.29	9.926	4.081	3.466		6.915	20.046	7.195	4.362		67.2012	201.954	176.305	125.851
8.062	17.59	9.926	6.277			5.467	5.34	3.71	2.388		2.595	12.25	6.216	3.889		47.4666	229.401	167.547	162.856
12.966	15.251	10.056	5.693			5.667	5.575	3.538	2.462		7.299	9.676	6.518	3.231		128.798	173.56	184.228	131.235
13.068	39.753	11.126	6.286			5.963	12.26	3.634	2.577		7.105	27.493	7.492	3.709		119.151	224.25	206.164	143.927
8	48.825	9.703	4.962			4.014	16.853	3.783	1.63		3.986	31.972	5.92	3.332		99.3024	189.711	156.49	204.417
18.909	21.435	11.001	12.438			9.104	6.435	4.375	5.896		9.805	15	6.626	6.542		107.7	233.1	151.451	110.957
24.748	20.326	11.582	8.698			10.462	7.977	3.625	3.162		14.286	12.349	7.957	5.536		136.551	154.808	219.503	175.079
21.108	15.426	14.094	7.871			7.803	4.862	6.032	2.465		13.305	10.564	8.062	5.406		170.511	217.277	133.654	219.31
17.221	9.077	5.982	7.771			8.724	4.305	2.125	2.809		8.497	4.772	3.857	4.962		97.398	110.848	181.506	176.647
31.667	17.027	6.824	7.396			13.004	6.096	2.427	3.538		18.663	10.931	4.397	3.858		143.517	179.314	181.17	109.045
29.935	10.065	8.698	5.154			12.019	5.062	5.523	2.08		17.916	5.003	3.175	3.074		149.064	98.8345	57.4869	147.788
23.497	8.259	8.878	8.839			9.944	4.953	2.886	4.577		13.553	3.306	5.992	4.262		136.293	66.7474	207.623	93.1178
19.599	17.903	7.5	7.302			9.804	4.926	3.536	3.187		9.795	12.977	3.964	4.115		99.9082	263.439	112.104	129.118
29.943	15.662	7.558	6.429			16.607	6.38	5.033	2.942		13.336	9.282	2.525	3.487		80.3035	145.486	50.1689	118.525
22.728	18.925	7.669	7.106			10.022	8	3.579	3.226		12.706	10.925	4.09	3.88		126.781	136.562	114.278	120.273
38.326	15.613	6.625	6.653			21.042	6.281	2.907	3.834		17.284	9.332	3.718	2.819		82.1405	148.575	127.898	73.5263
20.309	10.187	9.546	8.375			6.96	5.18	3.448	4.252		13.349	5.007	6.098	4.123		191.796	96.6602	176.856	96.9661
26.504	17.709	6.176	9.783			12.369	5.057	2.019	4.25		14.135	12.652	4.157	5.533		114.278	250.188	205.894	130.188
27.203	10.695	4.31	10.783			11.724	6.375	1.79	6.021		15.479	4.32	2.52	4.762		132.028	67.7647	140.782	79.0898
35.158	7.974	15.637	6.227			15.976	4.757	4.752	2.637		19.182	3.217	10.885	3.59		120.068	67.6267	229.061	136.14
25.779	5.148	12.709	6.755			10.269	3.448	4.002	2.85		15.51	1.7	8.707	3.905		151.037	49.3039	217.566	137.018
16.846	24.343	12.375	7.376			7.454	8.062	4	3.226		9.392	16.281	8.375	4.15		125.999	201.947	209.375	128.642
12.238	50.234	12.42	9.124			5.27	16.5	4.161	4.217		6.968	33.734	8.259	4.907		132.22	204.448	198.486	116.362
16.55	16.106	8.024	7.754			7.18	5.479	4.382	3.01		9.37	10.627	3.642	4.744		130.501	193.959	83.1127	157.608
17.867	17.692	5.154	5.836			7.491	5.762	2.305	2.388		10.376	11.93	2.849	3.448		138.513	207.046	123.601	144.389
36.228	11.284	12.335	8.375			13.924	5.275	4.389	4.172		22.304	6.009	7.946	4.203		160.184	113.915	181.043	100.743
11.47	13.101	11.948	7.315			4.069	5.457	4.332	3.087		7.401	7.644	7.616	4.228		181.887	140.077	175.808	136.962
38.461	29.371	5.896	9.583			9.551	8.487	2.809	4.202		28.91	20.884	3.087	5.381		302.691	246.071	109.897	128.058
13.703	8.602	9.017	8.732			5.467	5.251	3.377	4.305		8.236	3.351	5.64	4.427		150.649	63.8164	167.012	102.834
10.919	48.455	12.933	9.104			4.014	13.925	4.439	4.252		6.905	34.53	8.494	4.852		172.023	247.971	191.349	114.111
31.344	6.993	9.001	8.024			10.858	4.305	3.717	4.008		20.486	2.688	5.284	4.016		188.672	62.439	142.158	100.2
19.734	13.249	9.208	8.048			6.872	6.021	3.538	2.625		12.862	7.228	5.67	5.423		187.165	120.046	160.26	206.59
19.61	34.257	8.949	9.253			6.872	9.862	3.816	5.101		12.738	24.395	5.133	4.152		185.361	247.364	134.513	81.3958
23.286	14.009	9.059	6.75			8.8	5.768	3.087	3.802		14.486	8.241	5.972	2.948		164.614	142.875	193.456	77.5381
43.949	11.226	5.582	11.102			23.096	5.618	2.963	5.625		20.853	5.608	2.619	5.477		90.2884	99.822	88.3902	97.3689
40.271	33.683	7.075	9.001			15	9.783	3.132	4.699		25.271	23.9	3.943	4.302		168.473	244.301	125.894	91.5514
33.5	21.5	5.489	6.6			11.743	7.379	2.016	3.4		21.757	14.121	3.473	3.2		185.276	191.367	172.272	94.1176
26.42	34.233	10.441	7.075			8.36	11.009	3.796	3.5		18.06	23.224	6.645	3.575		216.029	210.955	175.053	102.143
11.402	17.89	17.201	3.851			7.032	5.065	6.731	1.777		4.37	12.825	10.47	2.074		62.1445	253.208	155.549	116.714
12.649	47.769	14.077	5.306			4.853	14.162	5.045	2.658		7.796	33.607	9.032	2.648		160.643	237.304	179.029	99.6238
26.787	36.478	4.55	7.325			9.718	10.672	2.016	2.744		17.069	25.806	2.534	4.581		175.643	241.81	125.694	166.946
24.244	24.208	4.31	5.791			7.782	7.071	1.79	2.462		16.462	17.137	2.52	3.329		211.54	242.356	140.782	135.215
36.545	9.582	6.156	6.728			9.894	3.75	3.01	3.627		26.651	5.832	3.146	3.101		269.365	155.52	104.518	85.4977
29.689	9.812	8.4	10.126			9.894	4.339	3.363	4.697		19.795	5.473	5.037	5.429		200.071	126.135	149.777	115.584
30.569	12.887	11.212	8.639			10.734	4.155	4.61	3.335		19.835	8.732	6.602	5.304		184.787	210.156	143.21	159.041
19.508	9.169	12.533	8.051			9.41	3.973	5.41	4.332		10.098	5.196	7.123	3.719		107.311	130.783	131.664	85.8495
30.267	19.145	11.172	5.48			11.411	5.427	4.862	2.358		18.856	13.718	6.31	3.122		165.244	252.773	129.782	132.4
33.134	24.266	7.715	12.312			9.804	6.728	4.6	5.94		23.33	17.538	3.115	6.372		237.964	260.672	67.7174	107.273
24.642	8.134	15.175	9.003			9.428	4.577	5.398	4.75		15.214	3.557	9.777	4.253		161.37	77.7147	181.123	89.5368
31.505	11.35	11.988	7.698			11.557	5.427	4.869	4.161		19.948	5.923	7.119	3.537		172.605	109.139	146.211	85.0036
7.134	14.264	11.148	6.839			2.828	5.751	4.931	2.183		4.306	8.513	6.217	4.656		152.263	148.026	126.08	213.285
21.011	20.737	12.828	8.078			6.936	7.879	5.062	4.081		14.075	12.858	7.766	3.997		202.927	163.193	153.418	97.9417
30.641	8.949	6.525	5.725			10	4.65	2.744	1.677		20.641	4.299	3.781	4.048		206.41	92.4516	137.792	241.383
24.134	11.539	6.38	4.977			8.333	5.143	2.375	2.358		15.801	6.396	4.005	2.619		189.62	124.363	168.632	111.069
26.885	8.602	7.134	6.76			10.176	4.802	3.252	3.023		16.709	3.8	3.882	3.737		164.2	79.1337	119.373	123.619
28.503	9.176	17.788	7.334			9.804	5.101	5.982	4.095		18.699	4.075	11.806	3.239		190.728	79.8863	197.359	79.0965
28.944	8.53	6.983	6.038			12.863	4.962	3.052	3.439		16.081	3.568	3.931	2.599		125.017	71.9065	128.801	75.5743
28.02	21.006	8.551	8.878			8.944	7.281	3.482	5.25		19.076	13.725	5.069	3.628		213.283	188.504	145.577	69.1048
26.468	22.309	11.43	6.541			10.75	5.427	5.235	3.693		15.718	16.882	6.195	2.848		146.214	311.074	118.338	77.1189
33.002	15.476	13.013	17.182			13.683	6.654	4.354	7.491		19.319	8.822	8.659	9.691		141.19	132.582	198.875	129.369
28.944	10.56	14.814	15.723			13.744	5.21	6.001	5.375		15.2	5.35	8.813	10.348		110.594	102.687	146.859	192.521
26.541	12.877	6.337	11.353			9.69	5.056	2.512	3.727		16.851	7.821	3.825	7.626		173.901	154.688	152.269	204.615
23.61	34.402	9.056	15.004			9.545	13.234	3.087	4.807		14.065	21.168	5.969	10.197		147.355	159.952	193.359	212.128
22.864	23.219	7.379	9.843			8.8	6.727	2.069	4.643		14.064	16.492	5.31	5.2		159.818	245.161	256.646	111.997
22.669	32.367	6.366	14.349			8.062	11.257	2.886	6.749		14.607	21.11	3.48	7.6		181.183	187.528	120.582	112.609
22.541	9.406	8.804	14.735			8.857	4.438	2.741	6.146		13.684	4.968	6.063	8.589		154.499	111.942	221.197	139.749
31.863	19.959	17.517	19.734			12.601	5.89	6.058	5.696		19.262	14.069	11.459	14.038		152.861	238.863	189.155	246.454
33.475	16.707	7.69	16.776			11.081	6.932	3.182	5.207		22.394	9.775	4.508	11.569		202.094	141.013	141.672	222.182
24.336	10.725	5.762	8.57			8.353	4.61	2.125	3.727		15.983	6.115	3.637	4.843		191.344	132.646	171.153	129.944
29.469	9.839	10.144	13.507			11.141	5.088	3.536	5.375		18.328	4.751	6.608	8.132		164.51	93.3766	186.878	151.293
45.918	23.947	20.039	13.068			21.751	7.951	6.775	4.384		24.167	15.996	13.264	8.684		111.108	201.182	195.779	198.084
33.8	12.258	10.625	7.782			12.806	6.146	4.61	2.687		20.994	6.112	6.015	5.095		163.939	99.4468	130.477	189.617
32.743	7.546	8.316	11.823			13.872	4.069	3.363	4.346		18.871	3.477	4.953	7.477		136.037	85.451	147.279	172.043
19.925	11.211	7.876	6.864			6.936	5.503	2.531	2.333		12.989	5.708	5.345	4.531		187.269	103.725	211.181	194.214
26.077	13.234	10.174	6.289			9.735	5.897	2.601	1.944		16.342	7.337	7.573	4.345		167.869	124.419	291.157	223.508
24.037	7.616	8.602	8.459			8.353	3.536	2.95	3.457		15.684	4.08	5.652	5.002		187.765	115.385	191.593	144.692
30.596	9.192	10.454	6.865			14.472	5.102	3.851	3.502		16.124	4.09	6.603	3.363		111.415	80.1646	171.462	96.0308
30.726	9.799	8.879	21.861			12.374	5.442	2.982	9.402		18.352	4.357	5.897	12.459		148.311	80.0625	197.753	132.514
22.534	12.343	9.156	5.551			8.253	5.177	2.753	2.878		14.281	7.166	6.403	2.673		173.04	138.42	232.583	92.877
21.934	12.72	8.53	17.749			8.602	4.972	1.777	7.247		13.332	7.748	6.753	10.502		154.987	155.833	380.022	144.915
16.816	13.873	6.088	12.26			5.667	5.318	1.505	4.507		11.149	8.555	4.583	7.753		196.736	160.869	304.518	172.021
10.467	12.177	7.385	12.005			3.48	6.835	1.892	5.125		6.987	5.342	5.493	6.88		200.776	78.1565	290.328	134.244
13.437	7.546	5.315	7.977			5.088	4.696	1.668	5.154		8.349	2.85	3.647	2.823		164.092	60.69	218.645	54.773
10.934	55.452	8.98	4.757			3.606	14.721	1.941	2.264		7.328	40.731	7.039	2.493		203.217	276.686	362.648	110.115
41.103	51.167	5.963	5.398			22.541	15.413	1.858	2.226		18.562	35.754	4.105	3.172		82.3477	231.973	220.936	142.498
39.215	31.739		10.866			17.065	10.121		7.115		22.15	21.618		3.751		129.798	213.595		52.7196
14.174	6.276		5.778			8.724	2.539		3.162		5.45	3.737		2.616		62.4713	147.184		82.7325
28.785	6.247		12.342			12.257	2.603		5.479		16.528	3.644		6.863		134.845	139.992		125.26
23.781	5.003		7.186			8.975	2.877		3.522		14.806	2.126		3.664		164.969	73.8964		104.032
21.628	7.442		7.379			7.902	3.891		3.52		13.726	3.551		3.859		173.703	91.2619		109.631
9.849	7.601		6.519			4.631	4.922		4.43		5.218	2.679		2.089		112.675	54.4291		47.1558
18.553	50.129		10.144			7.616	16.279		5.398		10.937	33.85		4.746		143.606	207.937		87.9214
15.333	13.969		8.035			7.196	6.864		5.75		8.137	7.105		2.285		113.077	103.511		39.7391
36.807	9.262		5.297			16.506	4.375		3.092		20.301	4.887		2.205		122.992	111.703		71.3131
16.055	19.091		30.629			7.81	8.182		8.024		8.245	10.909		6.796		105.57	133.329		281.717
20.616	12.411		14.323			7.318	6.112		7.527		13.298	6.299		8.425		181.716	103.06		90.2883
13.333	31.231		14.824			5.088	11.18		6.399		8.245	20.051				162.048	179.347		131.661
17.904	37.53					5.831	10.808				12.073	26.722				207.048	247.243
19.576	7.47					8.602	4.362				10.974	3.108				127.575	71.2517
22.423	7.134					9.104	3.689				13.319	3.445				146.298	93.3857
16.56	16.514					5.467	9.839				11.093	6.675				202.908	67.8423
27.938	9.947					10.138	6.149				17.8	3.798				175.577	61.7661
18.126	8.858					7.601	4.773				10.525	4.085				138.469	85.5856
21.492	13.405					9.298	4.438				12.194	8.967				131.147	202.05
26.401	8.5					8.537	4.069				17.864	4.431				209.254	108.897
25.342	8.055					10.899	4.631				14.443	3.424				132.517	73.9365
11.377	23.676					6.227	7.696				5.15	15.98				82.7044	207.64
20.726	17.075					8.498	7.311				12.228	9.764				143.893	133.552
32.503	33.526					11.935	10.349				20.568	23.177				172.333	223.954
22.071	10.382					8.055	5.385				14.016	4.997				174.004	92.7948
	11.667						4.177					7.49					179.315
	10.713						3.283					7.43					226.317
	7.401						3.59					3.811					106.156
	17.904						6.96					10.944					157.241
	25.979						7.491					18.488					246.803

## Sheet: Fig.2
Fig 2b											Fig 2c
100% YPD	50% YPD	25% YPD	10% YPD	5% YPD	2% YPD	1%YPD	0.5% YPD				100% YPD	50% YPD	25% YPD	10% YPD	5% YPD	2% YPD	1%YPD	0.5% YPD
6.697	5.306	6.498	5.815	4.872	5.93	6.121	4.588				6.468	5.148	4.854	2.826	3.2875	3.493	2.1465	2.9875
6.274	5.76	6.899	5.7	5.253	5.288	4.168	5.034				4.534	4.577	5.613	2.308	3.5765	3.2235	3.2995	2.904
4.721	5.417	6.158	4.979	5.288	5.021	2.639	3.981				5.911	4.826	4.673	3.7165	3.266	3.1785	3.128	2.5025
6.458	5.506	5.195	3.917	4.922	3.668	4.021	4.868				5.154	4.945	5.255	3.2855	2.5445	2.8075	3.0395	2.2625
6.299	5.981	5.499	4.494	5.417	5.838	4.866	5.085				4.226	4.479	4.725	3.1705	3.493	2.933	3.1605	2.8755
5.785	5.195	5.838	4.428	4.637	3.563	4.78	5.267				4.009	6.071	6.055	2.7895	3.583	3.441	3.374	2.7575
6.329	5.923	5.584	4.122	5.288	4.413	4.875	4.645				4.862	5.992	5.575	3.266	3.241	3.3085	3.2455	3.064
4.537	5.697	4.811	5.232	5.043	4.866	5.669	4.241				4.36	5.646	5.717	2.8565	2.7395	3.6125	2.594	2.6435
5.67	5.515	5.811	4.798	6.169	4.085	5.298	3.995				5.072	4.413	5.527	3.2795	3.0485	3.2055	2.9205	2.683
4.581	5.401	4.589	4.042	5.918	3.917	4.962	3.679				5.153	5.558	4.01	2.581	3.082	2.867	3.153	2.495
5.789	5.729	5.981	5.992	4.777	5.682	5.105	3.508				6.327	6.618	4.725	3.3815	2.7345	3.8185	3.8185	2.7765
5.102	6.249	4.631	6.357	4.818	4.994	3.351	2.562				5.551	6.235	5.02	3.0995	2.728	2.411	2.512	3.1725
6.066	7.165	4.655	7.508	3.977	5.983	4.488	3.995				4.097	5.83	5.668	3.118	3.308	3.437	2.481	2.637
6.076	5.7	4.472	6.412	5.471	4.479	3.893	2.509				5.757	5.7	5.977	2.6375	3.421	2.7845	2.353	3.122
6.775	6.54	4.639	4.301	5.615	5.978	3.803	4.645				4.826	4.909	4.369	2.979	2.6635	3.1995	3.301	2.6055
6.67	5.146	4.2	6.228	5.983	4.952	2.759	4.094				6.48	4.945	5.344	3.2305	3.102	3.237	3.55	2.7865
4.414	5.911	6.728	3.074	5.057	5.709	3.851	4.797				5.374	6.188	5.204	2.7715	3.1085	2.7345	2.9695	2.5965
5.325	6.033	5.383	5.223	4.255	4.704	5.505	4.167				6.039	5.008	3.888	4.881	3.3985	3.3135	2.513	2.831
7.07	5.348	6.558	5.298	4.862	5.721	3.567	4.024				4.505	4.27	5.224	3.351	2.7565	3.738	3.605	2.6475
5.721	4.559	5.901	5.715	5.224	5.232	6.055	4.682				4.09	5.776	5.125	3.27	2.4625	3.327	2.8985	3.018
5.575	5.163	6.402	5.584	5.344	4.541	6.363	4.158				6.119	5.23	5.624	3.0665	2.603	3.649	2.949	2.364
4.852	5.097	3.79	4.941	4.581	5.515	3.153	2.557				4.907	5.558	4.294	2.9455	2.799	2.9485	2.341	2.701
5.426	5.817	6.402	5.021	5.506	5.584	4.637	2.947				4.9	5.926	4.896	2.616	3.1395	2.7225	2.8325	2.7555
5.564	5.631	5.717	4.577	5.328	4.986	4.744	5.619				5.047	4.922	5.604	3.672	2.9245	2.337	2.901	2.8705
6.235	5.651	4.57	4.526	5.298	3.559	4.428	4.295				5.182	5.671	5.817	1.95	3.452	3.1625	3.3215	3.2395
5.656	4.798	5.762	5.469	5.184	4.655	3.897	4.5				4.999	6.241	5.671	2.91	3.409	3.335	2.8715	2.739
5.977	5.894	6.402	5.187	4.387	3.977	3.245	3.953				5.182	5.962	5.513	2.1895	2.6155	3.011	2.322	2.718
4.242	6.376	5.316	4.327	3.645	4.537	3.967	3.993				5.098	4.173	4.293	3.431	3.0985	2.148	3.148	2.9415
4.242	5.558	6.157	3.712	3.854	5.887	4.057	3.232				4.375	5.592	4.575	2.6805	2.8125	2.8355	3.193	2.582
5.685	5.572	4.721	5.043	6.444	4.349	3.842	3.164				4.695	6.578	5.506	3.6385	3.135	2.5965	2.5505	2.9995
6.389	4.899	4.223	3.888	4.78	5.471	5.125	6.232				5.558	4.818	5.709	3.47	2.882	2.99	3.393	2.349
3.927	5.446	5.901	5.796	4.453	5.842	4.891	4.555				4.752	4.549	5.356	3.52	2.569	3.057	3.5005	2.882
5.83	4.161	6.147	3.975	5.165	3.82	4.129	3.002				4.801	7.312	5.459	3.329	2.708	3.185	3.4625	2.623
5.507	5.928	6.246	4.826	4.391	6.051	5.669	3.756				6.443	4.781	5.332	2.914	2.878	2.957	2.702	2.9405
5.953	5.497	5.551	5.021	5.101	5.267	6.784	4.548				6.097	6.21	5.506	2.011	3.259	2.9655	3.3585	3.1145
3.93	6.334	5.912	4.414	4.737	3.465	3.338	5.205				4.494	5.267	5.525	2.5565	3.172	2.569	3.3845	2.734
6.421	5.951	5.587	6.353	3.908	5.531	4.653	4.47				5.273	5.414	5.7	3.0825	2.6945	2.8155	3.6845	2.7155
5.715	4.549	6.235	4.625	4.661	5.87	4.979	4.516				4.941	5.926	5.697	3.118	3.1965	2.9545	2.644	2.93
6.614	4.941	5.25	5.313	5.281	4.852	4.534	5.106				4.791	6.146	6.179	2.636	2.9435	2.9515	3.3045	2.62
6.965	5.825	6.49	5.473	5.267	5.811	3.265	3.059				4.801	4.801	4.927	2.9955	2.8005	3.2855	3.088	2.74
6.378	6.097	4.941	6.304	5.634	6.311	3.947	4.038				4.193	5.147	5.506	2.0305	2.4915	2.5995	3.1265	2.584
6.536	4.986	5.749	5.468	4.422	5.522	5.431	4.956				4.549	4.17	5.506	2.5385	2.99	2.797	2.593	3.142
6.465	6.391	6.039	6.076	4.677	5.134	4.094	6.322				6.146	5.674	5.777	3.641	3.2605	3.02	2.987	3.072
6.107	5.298	6.442	4.78	5.38	3.179	4.673	4.973				5.595	5.613	5.267	3.308	3.53	2.773	2.815	2.834
3.515	5.639	5.089	5.504	5.038	5.305	2.592	5.687				5.548	5.51	4.811	3.216	3.3525	2.807	3.2815	2.8405
5.434	5.499	4.494	6.082	5.137	5.901	2.625	5.163				5.918	5.276	6.039	2.7555	4.125	3.104	3.0335	3.3125
6.389	6	5.101	5.45	4.695	4.3	3.239	4.511				4.939	5.675	4.783	2.6025	2.574	2.5165	1.9235	2.94
4.673	6.119	4.985	5.076	5.05	4.801	5.732	4.864				5.348	6.783	5.791	2.367	3.2955	2.928	3.636	2.6995
5.709	7.658	5.878	4.293	5.468	5.811	5.426	4.42				5.292	5.867	5.497	2.9285	3.4535	2.705	2.9375	2.7805
7.179	5.188	4.549	5.842	5.709	3.36	5.706	4.555				5.539	5.668	5.359	2.51	3.26	2.621	3.0165	2.7235
3.975	6.043	6.455	5.624	5.359	5.729	5.399	2.957				5.182	5.86	5.497	2.978	3.0735	3.215	2.2845	2.931
5.774	5.172	5.812	5.348	5.161	5.249	4.613	3.573				5.431	5.401	5.762	3.111	3.398	2.6365	3.831	2.448
6.353	5.93	5.021	6.285	4.255	6.018	4.725	4.094				4.838	6.082	5.07	2.6915	3.7115	2.4945	2.9355	2.848
4.354	6.151	6.916	6.477	6.567	5.515	5.89	3.916				5.697	6.165	6.378	4.031	2.308	2.986	3.3575	3.408
6.442	5.047	5.45	6.13	5.043	3.685	4.999	3.45				4.387	6.425	5.098	3.4305	3.234	3.584	2.6685	3.053
5.621	6.011	4.581	5.671	4.899	5.624	5.149	3.776				5.999	6.224	5.008	3.286	3.1185	2.6085	2.6225	2.876
5.415	5.754	6.23	7.962	5.011	3.781	6.378	4.649				5.819	6.182	5.434	2.536	3.329	2.5195	2.412	3.45
5.934	6.371	6.161	5.909	5.009	5.669	4.413	4.295				5.135	5.838	6.465	2.405	2.955	2.89	3.2165	3.539
4.105	6	4.327	6.071	5.721	4.458	3.742	3.294				6.356	6.174	6.188	2.7905	3.004	3.352	3.2575	3.4095
5.019	6.217	6.832	6.156	4.153	4.846	3.162	3.036				5.147	6.337	5.239	3.4535	3.2995	3.152	3.597	3.3905
5.479	5.45	6.337	5.836	5.239	3.806	3.469	2.896				5.224	5.595	5.842	3.4935	2.904	2.4445	3.2965	3.296
6.082	6.215	6.609	5.884	5.278	3.241	6.103	4.611				5.598	6.329	5.161	2.492	2.9905	2.5	3.441	3.522
5.7	5.685	4.821	6.153	5.201	6.504	5.096	5.499				6.27	5.71	5.548	2.2505	3.5755	2.491	3.677	2.949
6.518	4.971	5.288	6.345	5.305	4.454	4.327	3.888				5.766	5.851	6.304	2.3735	2.798	2.5165	2.672	3.3705
6.07	6.212	6.455	6.103	5.344	5.757	2.915	4.678				4.094	5.851	5.486	2.728	3.264	2.875	3.5695	3.2805
4.537	6.412	4.999	5.923	5.217	3.231	4.725	3.717				5.634	5.668	5.592	3.544	2.904	2.9835	3.456	2.6065
4.609	6.285	6.662	5.105	4.624	4.992	5.754	3.14				5.611	5.729	5.853	2.713	3.068	2.31	3.3005	3.13
6.196	6.008	6.759	6.132	4.821	6.775	6.648	4.347				5.558	6.032	4.989	3.153	2.757	2.569	3.428	2.535
4.494	6.543	5.93	5.682	5.992	5.349	5.249	4.241				4.312	6.082	5.03	3.1445	3.1175	2.6035	3.171	3.402
6.27	5.305	6.677	5.7	5.368	5.506	5.198	2.645				6.458	6.438	4.927	2.9265	2.9605	2.9315	2.1475	3.3095
5.873	4.929	5.011	5.504	5.342	5.497	3.117	5.174				5.706	6.164	4.655	3.275	2.4095	2.5385	3.3645	3.348
5.977	4.852	5.668	4.482	4.379	5.411	4.694	5.629				5.201	5.95	5.87	3.669	3.268	3.0235	3.1235	3.359
5.909	6.738	6.447	6.27	4.828	5.709	3.459	3.086				5.188	5.704	6.156	2.671	3.127	2.9055	2.327	3.9335
4.375	5.184	5.184	6.253	4.294	5.682	5.469	3.164				5.961	6.169	4.471	2.2885	2.6065	2.837	2.864	2.84
5.624	5.838	4.945	5.934	5.094	5.211	4.962	5.425				6.215	6.345	5.911	2.623	3.098	2.1955	2.9445	2.8345
6.43	5.895	6.249	4.739	4.168	6.179	5.137	5.436				6.498	5.955	4.946	3.303	2.993	2.781	3.7425	2.854
5.95	6.166	4.3	5.961	3.715	3.773	4.842	6.434				6.899	5.8	4.645	3.048	3.041	2.808	3.854	2.984
6.504	6.071	5.981	5.912	5.111	3.167	5.329	3.995				5.109	4.66	5.992	2.817	2.744	2.889	2.5495	3.2515
4.033	5.064	6.033	5.884	4.53	5.267	4.819	5.158				6.119	4.546	5.434	3.546	3.365	2.661	2.731	3.2165
4.798	5.534	5.515	5.249	3.987	6.055	5.267	4.401				6.043	6.051	5.89	3.351	3.2605	2.381	3.6945	3.546
6.707	6.041	5.542	4.033	5.414	5.774	4.471	3.995				6.177	6.358	4.787	2.781	3.129	2.403	3.044	3.0545
5.671	5.615	6.076	3.843	4.316	3.728	4.589	4.923				5.225	5.513	6.366	3.669	2.8075	2.7485	3.2965	2.836
5.507	6.624	4.22	5.704	5.732	5.185	4.332	5.629				5.047	6.083	5.39	2.5845	3.088	2.449	3.203	2.869
4.289	6.076	5.097	4.798	6.828	5.919	4.819	4.277				4.875	4.545	4.737	3.906	3.5025	3.1785	3.843	3.087
4.655	6.707	5.912	4.852	6.721	4.985	4.459	3.371				4.725	4.999	4.697	2.492	2.823	2.701	3.27	3.183
4.828	4.737	5.911	6.304	5.434	5.785	6.076	2.966				5.729	4.818	5.714	2.5675	3.445	2.8055	2.5965	3.079
6.816	5.704	6.477	6.126	5.185	6.272	3.621	4.158				5.674	6.601	5.167	3.349	3.6645	2.7165	2.8225	3.2795
5.304	5.884	5.613	4.75	4.695	5.451	4.439	4.401				6.274	5.511	6.303	3.1795	3.443	2.6305	2.5565	3.2035
5.613	7.026	4.891	6.36	4.58	5.121	4.534	3.763				4.458	5.105	5.076	2.691	3.7705	2.5735	2.6835	3.2175
4.998	5.917	4.821	6.051	5.548	4.387	3.694	4.453				5.983	5.97	5.438	2.442	3.0185	2.7015	2.5935	2.9945
4.053	5.656	4.439	5.599	4.962	4.481	6.103	3.392				6.402	5.316	5.714	3.824	3.518	2.56	2.719	3.1935
4.835	4.805	5.685	4.549	5.178	5.288	5.076	3.843				5.766	5.072	4.866	2.9885	3.488	2.677	2.903	3.0215
5.665	6.543	5.471	5.994	5.137	4.846	4.945	3.731				6.566	5.599	4.889	3.4045	3.2435	2.8645	3.1395	2.59
5.278	4.541	4.962	6.554	4.695	3.315	4.999	3.074				5.751	5.434	5.507	3.435	3.3415	3.006	2.7825	3.1005
5.671	5.172	4.811	5.178	6.043	5.469	5.912	4.347				6.187	5.706	5.754	2.8515	3.1145	2.913	3.098	2.4905
5.789	6.478	4.589	4.526	4.798	6.002	4.875	4.732				5.471	6.398	5.95	3.662	2.7355	2.6485	2.7635	2.8795
5.546	4.801	5.554	5.125	4.255	5.222	3.977	4.204				5.401	5.956	5.348	2.815	3.055	2.7725	3.3455	3.571
6.523	6.082	5.21	5.305	4.458	4.132	4.199	4.253				4.454	5.894	6.157	2.4	2.5045	2.493	3.4535	2.682
6.381	6.609	6.041	5.195	5.708	6.988	4.634	4.956				5.884	4.946	5.716	3.678	2.8975	2.5925	2.7315	2.4635
5.348	6.337	5.497	4.369	4.721	5.305	4.379	4.246				5.39	6.032	5.749	2.377	2.945	2.136	2.5805	2.8325
6.235	4.018	4.9	6.022	4.927	4.708	3.867	3.431				5.263	4.36	4.882	3.5885	3.0215	2.372	2.5815	3.07
5.901	5.918	5.819	6.437	5.817	5.423	4.616	4.72				6.179	5.383	5.918	4.0285	3.2235	2.7465	2.8985	2.446
6.528	4.589	4.94	4.862	4.673	6.114	5.217	4.295				5.222	5.267	5.325	3.4905	2.882	2.8395	2.8915	2.428
5.111	6.222	5.161	5.628	4.609	5.651	5.432	3.325				5.459	6.916	5.263	3.548	2.0285	2.5225	1.9425	3.644
6.539	6.63	6.638	5.248	5.805	5.539	3.93	4.094				5.934	5.828	5.612	3.3405	2.965	3.019	3.363	2.841
5.901	6.209	5.789	5.911	6.288	5.957	4.922	6.368				6.126	5.85	4.858	4.035	2.5865	3.081	2.1925	2.7725
6.356	5.992	4.279	6.614	6.008	5.515	5.253	4.264				5.359	6	5.211	3.748	3.5505	3.0565	2.615	2.967
5.223	5.469	4.889	5.313	5.172	5.167	3.819	4.709				5.224	5.415	5.224	3.957	3.161	2.6945	2.212	2.596
6.327	6.657	5.255	6.252	5.161	5.361	4.77	4.046				4.846	6.34	6.199	4.5345	3.5695	2.7255	2.5215	2.6925
6.645	6.882	5.569	6.225	5.225	6.243	6.178	4.146				5.305	5.572	5.983	2.351	3.807	2.718	2.649	2.752

## Sheet: Fig.3
	CO2Y10_1	CO2Y10_2	CNY10_1	CNY10_2	CO2Y100_1	CO2Y100_2	CNY100_1	CNY100_2
CO2Y10_1	1	0.971	0.437	0.4	0.289	0.2889	0.329	0.326
CO2Y10_2	0.971	1	0.446	0.404	0.342	0.34	0.414	0.4
CNY10_1	0.437	0.446	1	0.993	0.613	0.612	0.587	0.593
CNY10_2	0.4	0.404	0.993	1	0.568	0.569	0.534	0.543
CO2Y100_1	0.289	0.342	0.613	0.568	1	0.997	0.929	0.943
CO2Y100_2	0.2889	0.34	0.612	0.569	0.997	1	0.918	0.933
CNY100_1	0.329	0.414	0.587	0.534	0.929	0.918	1	0.996
CNY100_2	0.326	0.4	0.593	0.543	0.943	0.933	0.996	1

## Sheet: Fig.5
Fig 5b				Fig 5c					Fig 5e
10% YPD CO2	10% YPD Normoxia	100% YPD CO2		Ovoid cells	Brain isolates	Titanides			10% YPD CO2			10% YPD Normoxia			100% YPD CO2
3.138	0.566	0.536		129.206	46.632	55.298		Chitin/chitosan	4.44598	4.28123	4.68013	7.25248	7.07775	7.04099	7.81996	8.07272	8.07784
2.761	0.566	0.64		147.989	143.11	64.282		Chitin	2.47905	2.47372	2.32923	5.52694	5.45635	5.1783	4.42341	4.5024	4.96468
2.169	0.665	0.421		76.481	51.073	47.781		Chitosan	1.97226	1.952	2.20107	1.72554	1.6214	1.86269	3.39655	3.57032	3.11315
2.888	0.665	0.842		239.144	162.639	43.894
3.261	0.434	0.536		221.191	131.367	59.265
3.184	0.298	0.149		330.414	145.012	56.864
1.741	0.706	0.566		77.436	97.724	51.604
2.447	0.316	0.867		102.225	133.643	68.367
2.096	0.848	0.744		78.276	156.2	46.256
1.931	0.822	0.744		86.483	66.882	62.398
3.034	0.998	0.421		49.897	319.154	28.748
2.38	1.199	0.822		58.289	483.188	31.199
3.771	0.536	0.536		154.813	218.56	47.913
2.429	0.736	0.333		63.057	201.236	54.545
2.533	1.581	0.631		67.079	284.59	45.455
2.317	0.64	0.613		139.064	331.787	46.256
3.227	0.759	0.595		134.226	225.813	47.043
2.023	0.674	0.766		130.162	399.173	42.098
2.352	0.674	0.766		142.005	244.78	29.105
1.118	1.488	0.333		126.622	285.316	29.545
2.604	0.665	0.526		118.182	333.774	30.912
4.465	0.759	0.235		237.062	207.305	41.907
1.301	1.431	0.766		145.738	369.163
2.117	0.706	0.953		181.818	363.636
3.46	0.333	0.941		101.639	923.03
2.735	0.674	0.379		295.699	337.835
1.985	0.526	0.526		242.064	218.56
2.871	0.526	0.526		159.026	165.894
3.478	0.613	0.842		118.531
3.573	0.595	0.536		199.586
2.083	0.665	0.526		149.102
0.941	0.893	0.848		61.359
2.249	0.526	0.526		151.303
3.18	0.434	0.421		192.847
3.999	1.073	0.744		179.07
2.166	0.759	0.706		227.273
1.578	0.566	0.801		209.88
1.331	0.434	0.434		216.852
1.532	0.64	0.736		276.489
2.909	0.421	0.566		321.412
1.372	0.47	0.446
1.751	1.271	0.842
3.012	1.347	0.526
2.422	0.947	0.744
1.532	0.379	0.421
0.766	0.759	0.536
2.731	0.631	0.536
3.674	0.526	0.665
2.021	0.848	0.434
1.199	0.536	0.64
2.352	1.052	0.235
3.572	0.379	0.64
1.506	0.536	0.379
0.947	0.953	0.665
1.581	0.526	0.953
3.407	0.953	0.899
2.042	1.098	0.47
2.169	0.47	0.744
2.559	0.867	0.766
2.023	0.801	0.235
2.429	0.421	0.64
4.115	0.536	0.631
3.301	0.766	0.526
0.992	0.842	0.421
1.633	0.867	0.434
2.945	0.47	0.526
1.976	0.674	0.706
1.985	1.712	0.526
4.032	1.083	0.526
3.303	0.566	0.526
1.663	0.21	0.526
1.162	0.674	0.706
3.343	1.133	0.526
3.012	0.526	0.421
2.456	1.073	0.706
1.996	0.526	0.526
3.163	0.446	0.446
1.663	0.953	0.316
3.46	1.231	0.235
2.682	0.744	0.379
2.636	0.446	0.526
2.01	0.526	0.47
2.219	0.848	0.434
1.606	0.665	0.434
2.44	0.899	0.631
1.162	0.235	0.21
3.813	0.379	0.21
1.751	0.526	0.316
1.176	0.64	0.536
3.868	1.052	0.333
2.977	1.073	0.47
2.649	0.149	0.333
3.029	0.434	0.333
3.373	0.526	0.526
3.163	1.052	0.421
3.058	0.842	0.536
3.719	0.613	0.822
2.106	0.421	0.595
2.476	0.766	0.766
3.096	1.162	0.566
4.724	1.301	0.333
1.367	0.947	0.333
1.488	0.434	0.434
2.271	0.848	0.434
2.873	1.476	0.434
2.861	0.613	0.333
2.231	1.057	0.64
1.931	0.801	0.64
3.59	0.64	0.379
1.861	0.905	0.665
3.204	0.526	0.434
5.885	1.118	0.421
3.683	0.613	0.434
1.725	0.822	0.421
2.117	0.801	0.434
2.403	0.536	0.526
1.271	0.744	0.665
1.873	0.947	0.379
2.236	0.953	0.526
1.896	0.566	0.421
4.658	0.379	0.674
2.84	0.316	0.64
2.962	1.284	0.706
3.909	0.613	0.21
3.326	1.267	0.526
1.347	1.506	0.536
2.753	0.842	0.566
2.075	0.706	0.21
4.102	0.536	0.766
2.042	0.867	0.434
2.638	0.97	0.316
1.057	0.595	0.316
2.328	0.953	0.434
1.864	0.595	0
2.189	0.706	0.566
1.643	0.536	0.21
2.761	0.379	0.434
2.104	0.953	0.316
1.138	0.766	0.333
0.905	0.842	0.21
2.13	0.822	0.665
1.84	0.867	0.706
2.422	1.488	0.566
1.403	0.674	0.526
4.728	0.421	0.536
2.456	0.446	0.434
2.229	1.367	0.526
2.447	0.566	0.235
3.094	0.736	0.536
2.632	0.736	0.536
1.791
2.979
1.052
1.934

## Sheet: Fig 4
Fig 4b								Fig 4c										Fig 4e
100%D	50%D	25%D	10%D	5%D	2%D	1%D		100%D	50%D	25%D	10%D	5%D	2%D	1%D				H99		hxk2Δ		hxk2Δ+HXK2		mig1Δ		mig1Δ+MIG1		pka1Δ		pka1Δ+PKA1
5.063	5.578	6.368	5.402	5.098	5.368	5.84		5.514	4.369	3.191	3.549	4.3115	4.0075	2.3385				100%D	10%D	100%D	10%D	100%D	10%D	100%D	10%D	100%D	10%D	100%D	10%D	100%D	10%D
4.28	6.165	4.345	5.282	4.53	3.371	5.373		5.971	4.821	5.49	3.592	3.943	3.2795	3.065				5.373	2.374	2.781	3.375	4.882	1.8195	3.53	3.246	4.43	3.3845	5.69	4.097	5.82	3.068
4.867	4.736	4.454	5.422	5.005	3.89	5.342		5.105	4.875	5.157	3.214	3.203	3.17	3.2355				4.699	2.4305	2.152	3.687	4.169	2.9525	2.903	3.4735	4.129	2.7155	4.664	5.269	5.82	1.436
4.047	5.524	5.323	5.275	4.479	4.125	5.513		6.1	4.666	3.732	2.4305	3.013	3.417	3.0235				5.337	2.1895	3.3285	4.3985	4.558	3.7575	2.967	2.8695	4.561	3.7205	5.476	4.863	3.868	1.666
5.611	5.64	5.481	4.995	5.815	5.591	3.214		6.052	4.888	4.187	2.7655	3.2865	4.4405	3.851				5.012	2.3545	2.4345	3.2985	4.561	2.613	3.1875	2.128	4.219	2.4015	5.173	4.629	4.219	1.857
5.363	4.018	5.786	5.145	6.135	5.404	5.701		4.368	6.686	5.49	3.353	2.053	3.3	4.146				5.034	3.004	2.5815	3.781	4.831	4.3095	4.092	3.337	4.375	2.734	4.686	3.708	5.118	2.672
5.921	4.685	4.671	4.948	5.736	5.948	5.589		6	3.846	4.594	3.6585	2.5605	3.328	3.6145				4.013	1.839	2.6755	3.7155	4.665	3.642	3.6885	2.576	4.73	3.0165	4.756	4.561	5.567	1.739
6.017	4.12	5.105	4.923	5.514	4.38	2.682		5.052	5.04	4.976	3.614	3.35	3.955	3.091				3.976	2.0195	2.2595	3.4435	4.431	3.2715	3.8135	2.884	5.175	2.2705	3.289	3.963	5.605	1.866
4.772	4.893	5.342	4.933	5.385	5.327	5.183		5.456	3.933	3.761	2.941	3.2095	3.359	3.034				4.744	3.094	2.2165	2.809	4.753	2.5795	2.4235	3.7905	5.496	2.337	4.796	4.629	3.258	1.502
5.218	5.297	4.653	4.467	5.225	3.493	4.903		5.306	4.903	4.8	3.212	2.4965	3.327	2.707				4.43	2.7495	2.7545	3.04	4.181	3.646	3.708	3.0145	3.761	2.8505	4.193	5.315	4.219	2.766
5.833	4.519	5.427	4.722	5.363	4.38	5.798		6.554	5.306	5.485	3.9505	3.0645	3.051	2.7815				4.607	2.725	2.03	3.774	5.318	3.149	3.457	3.2005	4.962	2.721	5.137	4.296	4.375	1.681
5.737	5.004	5.016	5.375	4.368	5.225	5.926		4.727	5.123	3.394	2.2095	2.8415	3.306	3.2085				5.464	2.9645	2.876	3.887	3.775	2.563	3.967	2.842	4.744	2.918	5.69	4.713	5.244	2.511
5.094	5.825	6.199	5.13	4.564	4.53	3.195		5.415	4.286	5.613	3.99	2.611	2.9985	3.4185				5.115	2.9715	3.3595	3.038	4.352	2.206	4.345	2.6975	4.474	3.209	5.322	5.496	4.089	1.313
6.047	4.39	5.367	5.463	5.263	4.557	3.7		5.456	5.9	4.555	3.5565	2.821	3.0815	2.5925				5.945	2.627	2.8855	2.5315	3.515	3.18	3.612	2.6445	4.812	3.3675	5.73	4.771	6.075	3.044
5.638	6.165	5.424	5.463	4.314	5.914	5.589		4.992	4.908	3.471	2.118	2.688	3.263	4.0785				5.041	3.1015	2.3585	2.056	3.534	2.5395	3.0145	3.0355	4.097	3.101	5.517	4.6	4.474	1.629
5.983	5.005	5.373	5.102	4.546	4.847	5.395		5.186	3.916	4.312	2.9955	3.1445	3.1695	3.576				5.263	2.46	3.1215	2.283	5.759	2.1985	2.8425	3.5315	5.623	2.4645	5.641	4.629	3.578	3.103
6.979	5.123	5.297	5.983	3.922	3.74	2.807		3.931	5.087	4.992	2.563	3.5665	3.369	3.369				5.253	2.707	1.763	3.3965	6.242	3.0505	3.7265	2.9155	4.863	2.8215	4.756	4.561	4.699	2.912
5.282	6	4.738	5.397	4.931	3.844	5.576		4.884	4.067	6.114	3.0835	2.5885	3.142	3.0325				5.961	2.9	3.2705	3.5785	5.517	2.59	3.4295	3.015	4.866	1.903	4.891	5.623	5.041	4.102
6.148	5.723	5.306	6.78	3.471	5.58	5.625		5.083	4.565	4.574	4.3935	3.6295	3.511	3.2075				5.505	3.0255	2.844	3.101	5.019	3.3785	2.6495	3.6525	5.646	2.1605	4.319	4.518	4.866	3.761
5.504	4.313	5.611	5.49	4.386	4.264	5.037		4.29	6.778	6.376	3.913	3.5255	3.221	2.8885				5.983	2.706	2.323	3.1465	5.334	3.204	2.854	2.58	4.203	3.4805	4.562	5.115	4.6	2.945
4.704	5.203	5.016	5.526	4.44	4.498	3.991		5.283	5.222	5.996	3.9545	3.072	2.69	2.8765				4.575	3.091	2.7185	1.8045	4.812	3.6725	3.681	2.489	4.607	3.8205	4.502	4.089	6.273	1.265
5.39	5.883	5.611	5.788	4.893	4.365	4.637		3.907	4.777	5.395	3.675	3.946	2.449	3.1765				5.14	2.1655	2.8375	1.619	4.248	3.0195	3.55	2.1245	4.041	2.8895	5.497	4.219	3.197	3.761
5.726	5.102	5.991	4.999	3.931	4.526	2.945		5.283	4.86	5.032	3.1775	3.375	3.01	3.228				5.373	2.681	3.143	2.496	3.239	3.618	3.181	3.31	3.842	3.5365	5.364	4.883	5.315	2.597
5.897	4.81	5.513	6.087	6.043	6.339	4.956		5.781	4.327	3.593	3.5185	2.6995	2.7455	3.5555				3.963	2.1695	2.0685	2.7305	4.917	1.88	3.347	2.5515	4.629	3.1615	5.693	4.412	5.517	3.615
4.992	5.094	4.735	5.9	5.719	3.746	5.862		5.585	4.83	5.084	3.6705	2.9235	3.2755	2.2315				4.713	2.6745	3.3265	2.8775	4.91	3.343	4.1635	3.3075	4.607	1.8085	4.998	4.998	3.49	2.804
5.191	5.358	5.726	6	4.067	4.629	4.564		4.8	4.924	4.866	3.461	3.532	3.2315	3.144				5.425	2.75	3.0465	2.399	4.013	2.1035	3.6325	2.629	4.909	2.5645	5.562	4.532	4.219	2.08
5.49	4.231	4.581	5.804	5.005	4.01	5.225		6.509	4.507	4.573	3.366	3.7495	3.1825	2.3885				5.505	2.2165	2.603	3.161	3.868	2.862	3.163	3.3135	4.607	2.2065	4.687	5.025	3.509	1.581
5.576	4.839	5.481	5.983	4.539	5.475	4.533		4.685	3.834	4.792	4.854	2.259	4.1025	4.4565				5.025	1.9265	2.546	3	3.656	2.5735	2.827	1.6965	4.215	2.5315	4.248	4.397	4.121	2.46
6.08	4.173	4.923	5.282	3.969	4.261	3.834		5.084	4.086	4.454	3.298	3.106	3.3455	3.64				5.175	2.089	2.761	2.684	4.985	2.604	3.269	3.325	4.702	2.282	5.176	4.863	3.98	1.63
5.083	4.671	5.611	6.276	3.29	4.991	5.46		5.571	6.075	5.084	3.6485	4.2305	4.3425	2.857				5.063	2.356	2.046	2.6075	5.214	2.6975	3.3335	2.477	4.744	3.3775	5.258	5.422	4.371	3.2
6.092	4.931	5.422	5.456	4.058	4.614	2.591		4.785	5.804	5.358	3.416	4.239	3.098	3.4045				5.175	2.3675	2.5305	2.4595	4.742	2.21	3.4695	2.8615	6.147	3.0795	4.831	5.118	4.6	2.046
4.736	5.804	5.218	5.032	4.688	4.652	4.784		6.083	5.39	5.044	3.225	2.886	2.93	3.111				5.178	1.618	2.0895	3.2215	4.924	2.964	3.1945	2.69	3.109	2.153	5.343	3.834	4.234	2.206
5.934	4.372	6.42	4.85	3.386	3.636	3.455		6.485	6.244	3.87	2.585	2.979	3.6065	2.9265				6.328	3.6795	1.948	2.986	4.212	2.915	2.839	2.616	4.352	2.2045	5.213	4.916	4.489	1.63
4.457	4.266	4.685	4.668	5.484	4.125	5.993		4.965	5.385	3.721	2.96	2.923	2.622	3.489				3.863	2.4145	2.679	3.0175	4.612	3.89	3.0215	3.785	4.11	1.8095	5.163	5.118	4.866	3.642
4.623	5.886	4.126	5.037	4.599	5.58	4.503		5.382	5.805	3.566	2.8035	2.8985	2.952	3.2915				5.041	2.584	3.3965	2.689	4.115	3.9585	2.437	4.124	3.726	1.5515	5.178	4.812	5.828	1.985
5.416	6.119	5.504	5.075	6.292	4.928	3.795		5.485	5.586	6.276	3.097	2.579	2.9935	3.343				4.744	2.169	2.6715	2.9995	3.233	2.9895	3.352	3.0395	4.474	1.881	5.659	4.73	4.215	2.162
5.689	6.286	4.463	4.887	4.454	4.911	3.968		5.983	3.341	5.203	2.941	2.6825	3.7515	3.4905				4.699	2.585	2.621	3.3695	4.686	2.501	3.5745	2.6795	5.118	2.604	5.626	4.474	5.505	1.597
6.186	4.893	5.028	6.285	5.394	6.549	5.526		5.794	6.468	3.82	2.895	3.7765	3.3445	3.3855				5.29	3.486	2.309	2.973	4.319	3.125	3.049	2.8295	4.352	2.3325	5.476	4.866	4.231	3.004
5.441	6.079	4.503	4.368	4.533	5.85	4.908		5.581	5.29	2.585	3.2795	2.994	3.7405	2.538				4.893	2.5415	2.6935	2.8365	3.635	3.9175	2.953	2.5345	4.575	2.1835	5.257	4.371	4.936	2.147
5.786	5.044	5.203	5.125	5.223	4.053	5.798		4.711	5.171	3.362	4.2385	3.549	2.9985	3.7095				4.863	2.2225	2.512	2.934	4.687	3.676	2.844	2.327	3.829	2.782	5.524	4.775	4.471	2.83
4.893	5.23	4.327	5.504	4.67	5.424	4.884		5.781	5.482	5.394	2.7695	2.575	2.7925	4.4055				3.947	2.651	2.3415	3.6155	4.858	3.417	3.412	3.491	3.968	2.272	4.526	4.284	5.611	1.872
5.382	5.888	5.308	6.043	4.467	2.975	4.933		5.921	4.426	5.232	2.8515	2.9925	2.742	3.4445				4.041	2.9685	2.1325	2.809	4.474	2.686	2.6905	2.7205	4.215	2.5335	4.146	4.013	5.508	2.675
5.705	4.065	5.788	4.909	6.164	4.893	4.908		5.585	6.208	5.654	3.7405	3.7905	3.2495	2.742				4.472	2.273	2.8335	2.898	4.186	2.8415	3.1985	2.9865	3.963	2.537	5.515	4.933	5.422	1.313
5.59	4.685	5.245	6.192	5.358	4.064	4.173		5.673	4.933	6.299	2.3075	3.774	3.541	3.6885				4.375	1.826	2.1145	2.6675	3.796	2.1265	3.134	2.1115	3.88	3.387	4.284	4.311	6.144	3.133
5.335	5.452	4.097	4.711	5.571	6.546	6.06		5.881	4.378	3.988	2.5805	3.279	3.8785	3.195				5.137	1.9605	2.2005	2.5895	3.783	3.258	2.7665	2.919	4.866	2.2735	5.66	5.112	5.241	2.225
6.642	5.666	5.513	4.9	5.621	3.857	2.684		6.208	5.405	2.992	2.9905	2.8055	3.28	4.1615				5.137	1.705	2.778	2.2285	4.234	2.838	3.402	2.455	4.607	2.3845	5.195	4.607	4.744	3.874
6.339	5.689	4.704	4.332	4.565	6.058	4.234		6.36	4.594	2.897	3.051	3.508	2.811	3.5105				4.976	2.9025	2.0195	2.2525	4.082	2.661	2.966	3.3405	3.761	2.262	5.515	4.933	5.137	3.536
4.965	4.369	6.148	4.038	4.372	5.428	6.406		5.84	4.445	4.999	3.349	3.342	3.34	3.1475				4.812	2.307	2.2585	2.728	4.91	2.9215	2.966	3.2975	4.688	2.2495	4.918	4.412	5.763	2.487
6.626	4.863	4.85	5.928	4.228	5.729	5.004		5.781	5.217	3.147	2.986	4.469	2.7715	3.391				3.564	3.086	2.1155	4.2275	3.137	2.368	2.6975	2.7265	4.863	2.3475	4.938	4.664	5.82	1.808
6.413	4.036	4.821	7.037	5.163	5.221	4.701		5.581	5.73	4.191	3.82	2.9025	2.795	3.3135				5.628	3.238	2.9535	2.5755	3.834	2.4515	3.02	2.551	5.118	3.0145	3.77	4.43	4.6	3.563
5.663	4.607	6.203	6.033	5.262	5.774	4.507		5.032	4.666	5.9	3.49	2.585	3.747	4.681				5.743	2.8935	2.7355	3.413	4.406	2.5905	3.005	2.917	5.766	2.823	3.659	4.013	4.445	2.876
6.749	4.173	4.091	4.476	4.965	5.849	5.562		6.478	5.452	4.427	3.1605	2.942	3.813	3.7205				5.034	2.8525	3.589	2.905	3.459	2.6535	2.8815	3.508	3.842	2.5315	3.88	3.659	3.893	3.408
6.942	4.981	5.109	4.594	4.426	6.051	4.992		5.781	5.73	4.871	3.628	3.483	3.4225	3.595				4.296	3.214	3.157	3.0935	3.927	3.05	3.962	2.591	3.637	2.921	4.158	4.061	5.464	1.787
4.097	6.311	4.057	5.736	4.871	6.013	3.566		5.78	4.694	5.482	3.139	2.425	2.277	2.8305				5.517	3.0435	2.112	2.3325	3.705	3.142	2.5435	2.953	4.172	3.0285	5.132	4.445	4.916	3.301
4.68	6	5.514	4.395	4.859	4.784	3.624		5.682	2.992	3.036	3.639	3.524	2.78	3.18				4.699	2.1325	2.658	2.1765	4.219	2.9105	3.205	2.855	3.637	2.6535	4.898	4.041	4.352	2.263
6.1	5.191	4.187	5.182	5.75	5.195	3.437		5.452	4.611	4.617	2.719	2.6385	2.307	3.2105				4.936	2.493	3.104	2.5625	4.618	2.563	3.453	3.636	4.518	2.198	4.45	4.43	4.575	2.264
6.18	5.397	5.422	5.987	5.504	5.515	3.795		6.047	4.722	5.092	3.254	2.988	4.4885	3.1505				4.856	2.5185	2.877	2.4915	4.066	2.8455	2.768	2.4265	3.963	3.195	4.843	4.397	4.866	1.475
5.424	6.974	5.642	4.065	6.101	5.863	4.39		3.998	5.306	6.508	2.612	3.3895	4.574	2.1975				5.118	2.8505	2.26	3.165	3.8	3.493	3.8535	2.4355	5.102	3.135	5.318	3.963	4.866	2.133
5.405	6.062	4.539	6.385	3.898	6.242	2.998		4.231	5.306	4.296	3.5485	3.8455	3.2345	2.8015				4.575	2.5345	2.994	3.296	4.363	4.4455	3.276	2.7335	4.445	2.317	5.088	4.713	5.063	1.411
5.526	4.736	3.834	4.286	4.764	5.407	5.688		6.208	4.036	4.192	3.6545	2.415	3.1055	3.547				5.169	2.8295	2.3865	2.4115	4.285	2.827	3.784	3.247	5.66	2.6715	4.591	4.311	6.689	1.997
5.319	4.671	5.669	5.161	5.217	4.901	3.877		5.684	6.062	3.882	3.6995	3.7395	3.1885	3.198				4.998	2.171	2.9705	1.956	3.387	2.5595	2.784	2.8375	4.471	1.709	5.173	3.868	5.614	1.692
5.709	6.877	6.311	5.675	4.299	3.454	4.12		5.585	3.214	6.382	3.112	3.926	2.575	3.456				6.04	2.63	2.3955	2.193	4.696	3.0615	2.994	2.9095	5.657	3.3785	4.464	3.429	3.509	2.618
5.926	6.342	4.735	5.39	5.822	4.717	6.618		5.286	5.087	4.581	3.5925	3.1705	2.522	3.523				6.689	2.3055	3.0045	2.9925	4.664	3.016	2.316	2.81	5.508	2.132	4.319	4.265	5.315	1.677
5.798	6.787	5.946	5.901	3.953	3.454	5.536		5.581	4.794	4.67	3.0035	2.222	3.509	2.831				5.112	1.978	3.194	3.183	3.516	3.063	3.2335	3.601	3.968	2.809	4.463	4.16	6.144	2.965
6.177	6.148	5.663	5.681	6.969	5.657	5.225		5.206	5.04	6.237	2.8295	3.7285	3.8215	3.483				5.263	2.5005	2.249	1.8975	5.9	2.8085	2.7315	2.9625	4.754	4.086	4.537	4.352	6.471	1.688
6.522	5.13	4.814	5.087	4.163	5.723	5.39		6.282	5.883	5.23	2.9635	3.2805	3.279	3.9085				4.518	2.165	2.537	2.891	4.05	2.655	3.7235	3.448	4.041	4.085	4.154	3.197	5.864	3.435
5.934	5.984	6.222	6.485	5.749	5.67	5.394		6.276	4.86	5.169	3.3155	4.173	3.2975	3.98				4.296	2.6485	2.498	3.0805	4.876	2.465	2.877	3.398	3.901	4.74	4.219	4.412	4.265	2.558
5.283	5.032	4.565	4.637	3.808	4.911	4.201		6.379	5.723	4.55	3.011	3.5865	3.806	2.8365				5.112	3.0845	2.753	2.812	4.58	2.4295	3.225	2.913	3.362	3.5555	4.248	4.16	4.771	3.281
5.726	3.882	5.833	4.917	3.429	4.403	3.494		6.092	6.63	5.617	4.169	4.5885	2.548	2.819				4.916	2.93	2.853	2.6105	4.264	3.771	3.465	2.722	4.061	2.833	5.294	4.985	6.147	1.63
6.177	6.243	5.705	5.342	3.907	5.945	5.186		6.062	4.192	3.394	3.125	3.646	3.0135	2.925				4.632	2.9505	2.1855	2.369	3.515	2.5015	3.91	2.959	4.16	3.5165	5.315	4.234	5.244	3.015
5.881	6.605	5.661	5.182	4.266	5.199	6.724		6.23	4.983	4.507	3.1675	3.0275	3.42	3.12				4.829	2.1225	1.7735	4.0885	4.45	2.8845	3.2895	3.1055	5.567	4.1915	5.223	4.561	5.112	1.881
5.504	5.547	4.992	5.358	4.999	6.379	5.422		5.49	5.395	4.013	4.5945	2.72	2.8525	3.616				4.822	2.04	2.662	3.529	3.708	2.512	2.5465	2.301	4.532	3.15	4.48	4.097	5.364	3.02
5.667	6.678	4.685	5.383	6.28	5.196	4.395		4.992	5.206	5.004	3.803	2.7255	3.2075	3.6405				3.517	1.7415	2.5325	4.312	5.939	2.79	3.077	3.1475	4.998	2.6865	4.73	4.6	5.505	2.118
6.131	6.209	5.528	4.811	4.8	5.308	3.877		5.446	5.307	4.312	2.585	3.2615	2.408	4.018				4.802	2.737	2.5635	2.981	5.147	2.982	2.689	2.9395	5.665	3.7	4.256	5.021	5.928	2.732
5.496	5.802	5.576	5.983	4.637	4.495	5.883		6.579	4.637	6.087	2.884	2.703	3.2265	4.322				4.802	2.183	2.251	2.568	4.436	1.9905	3.244	2.9315	5.549	3.2705	4.311	4.632	5.373	1.955
6.131	5.075	6.112	6.092	5.215	3.485	2.639		6.684	4.636	5.087	2.3965	2.9205	3.5465	3.787				4.893	2.206	2.034	2.717	4.601	2.357	3.454	2.3955	4.097	2.688	4.235	3.564	5.614	1.558
5.353	4.29	5.319	6.199	5.367	6.341	3.741		5.571	5.439	4.378	2.952	3.7205	2.2965	3.939				5.143	2.82	2.377	3.011	3.86	2.235	2.7545	3.2435	4.607	3.2845	5.565	3.968	5.487	1.414
5.726	4.454	5.761	5.589	4.39	5.407	6.778		5.252	6.208	6.243	3.0765	2.674	2.564	3.814				4.868	2.816	2.592	3.1845	4.463	2.076	3.373	2.3985	4.916	4.306	5.66	4.812	5.834	2.049
5.547	5.441	5.319	4.887	5.245	6.161	5.402		5.385	5.225	5.358	3.1145	2.884	2.798	4.461				4.713	2.8685	2.3505	3.0465	4.217	2.033	3.3545	3.479	4.532	4.168	4.046	4.489	5.706	1.504
6.407	5.613	5.075	5.983	6.222	6.692	5.353		5.331	4.413	4.794	2.884	3.4105	3.4035	3.365				5.715	2.1695	2.4425	3.202	3.131	2.818	2.9075	2.3475	3.197	3.829	4.285	4.866	5.9	1.602
5.921	5.164	5.499	5.578	6.364	5.611	4.479		5.087	5.589	3.991	3.4895	3.733	2.8555	2.798				5.175	2.5365	3.266	2.7545	4.686	3.175	2.942	2.2045	4.352	3.418	5.115	3.659	5.364	1.446
5.578	4.608	4.485	4.244	5.719	5.922	3.195		6.079	4.602	3.013	3.015	3.5645	3.5535	2.895				4.933	2.6975	2.8655	2.9775	3.643	2.4255	3.463	2.7555	4.607	3.036	4.03	3.472	5.579	2.509
6.885	5.047	5.971	5.076	4.158	5.06	3.39		5.719	5.019	4.231	3.101	2.652	2.625	2.758				7.018	2.198	2.6275	2.891	4.158	2.384	3.3985	2.7955	5.614	1.958	4.973	4.962	5.391	1.323
5.73	4.792	5.921	5.052	4.036	5.04	5.282		6.888	5.047	4.372	3.2305	3.548	3.2485	2.9445				5.352	2.921	2.492	2.0795	4.581	3.2375	2.5145	2.1805	5.175	2.165	5.405	5.034	4.463	2.301
7.079	5.585	5.739	4.992	6.152	5.424	6.182		5.684	4.909	4.884	3.313	3.2425	3.529	3.927				5.34	2.818	3.092	3.546	4.186	3.785	3.0935	3.1655	4.474	2.3755	4.409	4.471	5.675	1.985
5.118	5.667	5.222	7.056	5.282	5.885	4.794		6.02	5.191	5.297	3.589	4.584	3.398	3.618				5.966	2.588	2.276	2.89	3.599	3.2045	2.8365	3.418	4.089	2.349	4.866	5.012	4.529	2.756
6.32	5.449	4.413	5.473	4.867	6.327	5.49		5.083	4.314	5.539	3.3175	3.05	3.0975	3.37				5.337	2.5145	2.763	2.757	4.609	3.9105	3.9235	2.5525	4.077	3.2515	4.652	4.401	4.518	1.542
6.109	5.642	5.941	5.26	5.853	5.388	6.256		6.186	5.833	4.386	3.503	2.4755	2.843	3.5235				5.496	2.042	2.269	2.019	3.741	4.005	3.694	2.841	4.607	3.528	4.79	4.219	5.517	2.301
5.168	5.811	4.834	4.984	4.249	5.614	5.663		5.883	6.079	5.028	3.4145	4.0185	2.747	4.0935				5.269	2.139	2.175	2.7845	3.659	3.775	3.311	2.6155	3.578	3.3455	4.046	4.172	4.771	1.672
5.016	4.867	5.778	6.241	5.888	3.81	6.14		5.874	6.109	5.646	3.096	3.5005	2.569	3.594				5.508	2.912	2.611	2.5465	4.68	2.843	3.0745	2.6515	3.322	2.509	4.6	4.933	6.478	2.446
5.191	5.385	4.888	6.109	5.571	6.098	4.633		6.88	5.883	5.328	2.721	3.0705	3.08	3.184				4.077	2.8455	2.0525	2.7945	4.558	2.682	3.399	2.8915	4.575	3.264	4.486	5.178	4.849	1.743
6.177	5.528	4.546	5.751	6.569	6.04	4.476		5.784	4.126	5.005	2.744	3.856	2.166	3.889				3.659	2.8405	2.4705	2.731	4.254	2.4695	3.0845	3.643	5.063	3.9275	4.837	4.863	5.012	2.043
6.416	5.611	4.324	5.335	4.755	5.856	3.613		5.13	4.821	5.316	3.227	2.692	3.24	4.057				6.059	2.109	2.448	3.3315	4.334	2.565	2.722	2.304	4.061	2.8745	4.107	4.962	5.025	1.726
4.86	5.705	4.738	5.028	4.871	5.308	4.009		5.373	4.087	5.961	3.4615	2.6855	2.385	3.996				5.434	2.2495	2.667	2.0835	4.013	1.8495	2.4555	2.4695	4.121	3.932	5.288	4.371	3.992	2.45
5.709	5.9	3.846	6.668	5.169	3.894	5.149		5.934	5.883	4.992	2.9945	3.137	3.874	3.4735				4.474	1.87	3.0965	2.7525	3.761	1.5625	3.0535	2.7595	4.254	2.601	5.264	4.916	3.332	1.576
6.054	3.761	6.067	4.727	4.747	5.763	3.372		6.428	5.987	5.083	3.587	3.8685	3.3005	3.4635				6.136	3.311	2.306	2.6705	3.183	2.655	2.886	3.072	4.771	2.75	4.281	5.041	4.972	2.999
6.092	5.934	6.021	5.114	6.276	5.363	3.46		6.092	4.068	2.4	3.351	3.3365	3.376	2.998				5.318	2.4075	2.6115	2.908	4.347	2.151	3.039	3.032	5.437	3.106	4.486	5.505	4.866	1.022
5.983	4.785	4.294	5.806	6.135	4.047	2.875		6.335	3.752	5.485	3.133	3.047	3.245	2.6				3.897	1.8725	2.4495	3.2225	5.082	1.8745	3.7275	3.1895	4.341	2.5035	5.304	4.013	4.352	2.532
5.016	5.028	4.976	4.888	5.921	5.997	4.727		5.794	4.637	5.804	3.847	3.2905	3.3085	2.8365				5.06	1.7305	2.456	3.3035	3.97	2.199	2.7095	2.8505	4.866	3.184	4.707	3.614	4.985	1.362
5.536	5.794	5.961	5.263	6.568	5.554	5.883		6.865	4.772	5.028	3.292	3.0915	2.994	2.5365				5.06	2.2655	2.691	3.2755	3.923	2.3095	3.334	3.3655	3.614	3.268	4.803	3.963	3.726	1.9
																		4.55	2.4005	2.3665	2.6085	4.234	2.569	3.334	2.4475	5.315	2.5085	4.92	4.234	5.425	1.253

## Sheet: Fig.6
Fig 6b
	100% YPD Normoxia															100% YPD CO2															10% YPD Normoxia															10% YPD CO2
	A1	A2	A3	A4	A5	A6	A7	A8	A9	A10	A11	A12	A13	A14	A15	B1	B2	B3	B4	B5	B6	B7	B8	B9	B10	B11	B12	B13	B14	B15	C1	C2	C3	C4	C5	C6	C7	C8	C9	C10	C11	C12	C13	C14	C15	D1	D2	D3	D4
3d	1.449	1.532	1.588	1.527	1.55	1.511	1.591	1.669	1.64	1.697	1.63	1.669	1.661	1.68	1.745	1.27	1.261	1.294	1.368	1.342	1.365	1.411	1.364	1.332	1.423	1.354	1.409	1.393	1.402	1.446	1.417	1.436	1.459	1.417	1.483	1.577	1.499	1.53	1.488	1.585	1.517	1.533	1.492	1.52	1.495	1.67	1.777	1.647	1.975
4d	2.296	2.27	2.129	2.421	2.402	2.406	2.446	2.41	2.42	2.426	2.435	2.244	2.265	2.281	2.259	1.978	1.976	1.979	2.061	2.166	2.088	2.093	2.073	2.128	2.065	2.102	2.017	2.079	2.106	2.155	2.082	2.106	2	2.178	2.234	2.226	2.206	2.1	2.15	2.439	2.491	2.481	2.484	2.396	2.431	3.92	3.749	3.316	3.402
5d	2.945	3.072	3.031	3.072	3.055	3.265	3.068	3.277	3.282	3.232	3.24	3.175	3.246	3.156	3.284	2.725	2.599	2.684	2.822	2.888	2.861	2.878	2.68	2.876	2.804	2.775	2.779	2.828	2.875	2.82	2.941	2.988	2.755	3.249	3.251	3.37	3.355	3.344	3.331	3.053	2.995	3.065	3.153	2.886	2.942	4.199	4.623	4.319	4.41
7d	4.008	4.004	4.242	4.163	4.127	4.113	4.094	4.178	4.218	4.107	4.176	4.492	4.468	4.428	4.357	3.787	3.8	3.764	4.018	3.927	3.946	3.974	3.981	3.839	3.92	3.905	3.966	3.872	3.893	3.935	3.776	3.708	3.972	3.794	3.702	3.958	3.857	4.48	4.39	3.941	3.878	3.908	3.815	4.148	4.049	5.87	6.048	5.27	6.112
Fig 6c
	100% YPD Normoxia					100% YPD CO2					10% YPD Normoxia					10% YPD CO2
3d	1.6	2.33333	1.93333	2.5		2.9	2.6	3.76667	2.86667		1.8	2.26667	1.53333	1.63333		1.56667	1.1	0.933333	1.23333
4d	5.66667	6.33333	4	8.66667		8	5	6.33333	7.66667		6.66667	8.66667	7.33333	5.33333		9.66667	8.66667	12	11.6667
5d	8.66667	9.33333	6.66667	8.66667		7	8.66667	12	12.6667		8.66667	9.66667	7.66667	9		24	26	23	23.6667
7d	8.66667	9	7.66667	8.66667		8	8.66667	15.3333	14		12	16.3333	10.6667	10		70	60	36.6667	63.3333
[truncated: 11 more columns]

## Sheet: Fig.7
Fig 7b
WT 10%D	WT 100%D	FluT 10%D	FluT 100%D
5.596	5.785	4.64767	4.499
5.459	5.676	4.62333	4.59
5.484	5.643	3.88667	4.58167
Fig 7c
10%YP+10%D CO2	10%YP+10%D Normoxia	10%YP+100%D CO2
16.4286	0.1	0.25
22.3529	0.08	0.2683

## Sheet: Fig.8
Fig 8a							Fig 8b
	100%YPD 30℃	100%YPD air	100%YPD CO2	10%YPD air	10%YPD CO2			100%YPD 30℃										100% YPD air										100% YPD CO2										10% YPD air										10% YPD CO2
6	1						Brain	9.52729	9.35776	9.5911	9.53976	9.57876	9.3645	9.47108		9.378	9.53509	8.52406	9.48593	9.5748	9.50798	8.66506	8.6562	8.45075	9.1547	8.1839		8.64546	8.80144		9.34961	9.33205	9.1778	9.57509	9.31459	9.1998	9.22164	8.82094	8.59463		9.03109	8.56844	8.7625	8.78839	8.98915	8.8045	8.92535	8.35013	8.44615
7	1						Lung	7.08242	7.1207	7.3207	7.06478	7.69085	7.1229	6.54265		6.6787	7.9153	6.96352	7.04205	7.4048	7.29806		7.2857	6.65904	6.67548	6.483	7.44649	6.7053	7.46101	7.1241	6.97446	7.03308		7.49757	6.76904	6.5776	6.95867	7.86846	7.54875	7.6862	7.49196	7.31047	7.7282	8.66115		7.7251	7.6072	7.06991	7.76391
7	1						Spleen	6.57251	6.58611	7.4284	6.71575	6.83644	6.1695	6.33104	6.22294		7.44764	6.59712	6.43741	7.5195	6.83822	6.92909	7.0332	7.07066		7.3963	7.53363	7.18653	7.50066	7.466	7.45396	7.30182		8.20399	7.48602	7.3698	7.50252	7.68878	7.30398	7.4083	7.43213	7.5904	7.6222		7.1343	7.2958	7.53039	7.69625	7.7969
7	1
7	1						Fig 8c
8	1							100%YPD 30℃				100% YPD CO2				10% YPD CO2
8	1						1h	2.61517	2.66069	2.76057		2.36067	2.51004	2.16484		2.08138	2.1838	2.07611	2.07216
8	1						6h	2.74473	2.61083	2.82569		2.60498	2.596	2.61671		1.15317	1.89095	1.3332	2.16779
8	1						24h	3.78185	3.57545	3.27074		3.03217	3.1328	2.98923		0	1.32551	1.71659	1.81968
8	1
7		1					Fig 8d
7		1						100%YPD 30℃				100% YPD CO2				10% YPD CO2
7		1					1h	4.52489	4.51249	4.37276		4.632	4.60711	4.66523		4.69888	4.62573	4.61397
7		1					6h	3.70709	3.62457	3.51862		4.03969	3.9915	4.21461		4.02585	4.01821	3.73843
7		1					24h	3.87925	3.78915	3.5376		4.01581	3.68918	4.1255		3.57992	3.28643	3.25551
7		1
8		1					Fig 8e
8		1						100%YPD 30℃				100% YPD CO2				10% YPD CO2
8		1					1h	4.14714	4.37651	4.13563		3.18272	3.25806	3.25806		4.02609	4.08761	4.0203
8		1					6h	4.21207	3.81183	4.06713		3.52721	3.31515	3.37831		3.80734	4.32135	4.40631
7			1				24h	4.22379	4.33367	4.19088		3.57675	3.5703	3.66504		4.23958	4.40316	4.79467
7			1
7			1
7			1
8			1
8			1
8			1
8			1
8			1
8			1
7				1
7				1
7				1
7				1
8				1
8				1
8				1
8				1
9				1
9				1
13					1
13					1
13					1
14					1
14					1
14					1
14					1
14					1
15					1
15					1
[truncated: 7 more columns]

## Sheet: Fig.S4
Fig S4a										Fig S4c
10%YPD CO2			10% YPD Normoxia			100% YPD CO2				10%YPD CO2					10% YPD Normoxia					100% YPD CO2
607087	597725		2728.18	896.85		6.37688	2.84873			280	287	277	290		1	1	0	0		0	0	0	0
										300	300	300	300		300	300	300	300		300	300	300	300
5.78325	5.7765		3.43587	2.95272		0.804608	0.454651
										93.3333	95.6667	92.3333	96.6667		0.333333	0.333333	0	0		0	0	0	0

## Sheet: Fig.S6
Fig S6b
H99		hxk2Δ		hxk2Δ+HXK2		mig1Δ		mig1Δ+MIG1		pka1Δ		pka1Δ+PKA1
100%D	10%D	100%D	10%D	100%D	10%D	100%D	10%D	100%D	10%D	100%D	10%D	100%D	10%D
4.061	4.089	4.79	5.687	5.241	4.826	4.933	6.059	6.516	5.422	4.863	4.713	4.863	5.517
4.664	4.474	5.313	5.364	4.728	4.97	4.254	5.203	5.657	6.87	5.766	4.094	4.273	5.025
4.345	5.137	5.246	6.401	3.834	4.883	4.692	6.417	3.587	5.508	5.367	3.812	6.134	5.508
6.478	6.139	3.109	6.456	4.352	4.518	5.437	5.928	5.532	6.218	4.474	3.793	5.884	5.337
5.073	4.73	4.976	3.844	4.79	3.976	3.56	4.664	5.505	5.278	6.04	3.967	5.884	5.752
4.341	5.137	5.118	4.7	5.118	4.273	5.741	5.391	5.213	5.391	4.367	5.495	5.884	5.241
5.66	3.587	3.543	5.08	4.97	4.532	6.65	5.752	3.637	4.375	3.614	5.205	3.726	4.219
2.735	5.646	2.939	5.687	5.786	4.219	5.213	4.863	3.476	4.618	3.721	3.882	5.614	5.532
3.088	5.766	4.502	5.559	4.664	4.756	4.713	5.9	5.496	3.842	4.529	4.607	5.241	5.786
5.544	5.137	2.837	5.716	6.121	5.08	5.021	5.213	4.352	5.579	4.985	4.26	4.802	4.219
5.794	5.966	4.789	3.994	5.185	4.066	5.496	5.766	4.849	4.702	4.219	4.074	5.112	1.921
4.632	4.775	6.277	5.126	5.025	5.422	5.216	5.269	5.786	5.763	4.471	3.761	5.14	4.474
5.743	4.688	4.208	5.058	5.241	5.97	4.077	5.508	4.445	5.112	4.43	4.386	5.178	5.763
4.013	4.744	3.578	5.624	5.051	3.835	5.82	4.985	3.91	5.137	5.169	3.034	6.218	5.623
3.578	3.98	4.809	5.322	4.6	4.45	5.021	6.571	3.322	4.231	4.73	3.53	6.516	5.253
4.561	3.453	4.938	5.687	5.253	4.789	6.596	3.868	6.134	4.713	4.607	5.194	6.016	5.672
5.496	4.771	3.91	6.646	6.182	3.732	6.405	4.812	3.587	5.175	5.623	3.463	6.395	5.928
7.018	5.373	3.614	6.073	4.916	4.464	6.273	4.73	6.366	4.916	5.496	3.857	5.034	5.884
5.063	4.352	4.364	5.696	5.843	4.518	5.741	5.884	4.916	5.839	5.278	4.832	4.471	5.269
5.579	3.968	5.295	5.118	3.643	4.212	6.548	5.878	6.018	4.532	5.391	5.363	3.551	6.41
6.147	5.278	5.548	5.113	4.352	4.061	5.34	3.258	5.278	4.933	4.916	5.364	5.021	5.118
5.887	4.6	5.99	6.325	5.35	3.235	5.041	4.215	3.726	4.692	4.352	5.338	5.775	5.213
5.909	5.169	5.503	5.393	5.207	5.364	4.972	5.092	4.775	4.933	3.587	5.654	5.373	4
4.985	3.258	4.265	6.651	4.392	5.118	4.936	4.863	5.675	4.061	4.265	5.582	3.88	3.968
5.505	5.373	5.115	6.784	3.741	4.713	5.964	3.708	4.607	4.972	4.998	5.589	4.254	5.464
5.102	4.962	4.652	5.614	5.818	3.813	5.102	4.412	4.812	3.98	4.664	4.328	4.629	5.928
5.82	4.489	4.286	4.812	5.253	3.453	4.699	6.41	6.072	6.059	3.91	3.681	5.063	5.82
4.688	3.472	5.422	6.121	5.559	4.248	4.352	5.47	5.112	4.998	4.561	3.826	6.273	4.985
5.579	5.864	4.668	5.377	5.693	5.116	4.916	4.234	4.629	4.341	4.863	4.546	4.371	5.315
4.866	4.097	5.425	5.173	5.189	3.887	6.366	6.471	4.367	5.063	4.883	5.561	5.878	5.216
3.332	4.856	4.853	4.121	5.367	4.984	3.893	5.089	4.412	5.14	4.812	4.705	2.687	5.112
5.073	4.16	5.891	5.945	6.168	4.375	3.829	6.387	5.464	4.916	4.6	4.048	3.197	5.579
4.916	4.6	6.016	4.742	5.582	3.488	4.254	6.726	5.253	5.496	3.91	3.998	6.356	4.916
5.983	5.118	3.314	4.728	5.767	3.416	3.476	4.916	4.771	5.089	5.315	4.518	5.269	3.834
5.464	4.744	3.77	4.561	5.893	3.258	3.395	4.089	5.646	4.646	4.863	5.419	4.089	4.489
4.856	4.412	4.486	5.1	3.94	4.557	6.059	5.012	6.007	5.063	4.863	5.29	3.476	3.98
3.963	3.812	5.169	3.009	5.909	4.766	4.16	5.579	3.98	6.752	5.241	4.319	4.489	4.375
3.976	4.352	5.304	6.37	3.635	2.458	6.168	4.664	4.629	5.437	4.352	5.029	4.489	4.702
4.284	4.883	5.536	4.99	6.38	3.163	5.928	4.785	6.075	3.258	4.998	4.301	4.471	4.489
5.675	4.474	4.406	6.016	5.638	3.004	4.812	5.416	5.828	5.532	4.121	4.228	5.241	5.82
4.234	4.618	5.113	5.548	6.395	3.392	5.169	5.021	6.075	4.866	4.215	5.069	4.702	4.401
6.136	4.097	4.813	4.688	5.628	3.94	4.822	6.983	5.646	6.059	5.241	6.091	3.721	4.916
4.916	3.332	3.298	5.951	6.601	3.829	4.646	5.143	6.506	5.567	4.607	4.043	4.311	5.213
5.864	3.726	5.942	5.431	6.214	3.718	4.972	5.364	5.657	4.121	4.863	4.217	4.125	4.916
4.474	5.241	5.594	4.304	5.951	3.354	3.992	5.763	4.713	3.619	4.352	5.063	6.072	5.253
4.866	5.137	4.035	5.195	6.68	5.594	5.315	5.203	4.607	5.828	4.474	3.322	5.675	5.425
5.216	4.856	3.8	5.891	6.23	3.209	4.812	3.963	4.041	5.012	4.518	3.614	5.118	5.213
4.744	4.629	5.115	5.687	6.416	3.584	4.013	5.741	4.125	3.761	4.985	4.518	4.985	4.962
5.66	4.234	5.389	5.334	6.421	3.152	3.578	4.375	5.47	5.909	4.713	3.154	3.659	4.73
5.364	3.834	4.686	6.127	6.542	3.037	3.332	6.389	5.605	5.178	4.883	4.328	3.578	4.962
4.863	4.771	3.94	6.028	4.664	3.435	2.914	6.072	4.916	5.092	4.863	4.716	4.863	5.884
4.6	4.812	3.258	5.873	4.219	3.435	5.253	6.176	5.544	4.013	4.412	4.875	3.868	5.579
6.062	4.474	4.046	5.322	5.44	2.836	4.664	5.315	5.213	3.963	4.73	4.904	4.474	4.822
4.812	4.284	4.45	5.661	3.147	3.156	2.606	4.231	5.213	5.089	5.582	4.16	5.063	6.41
5.213	4.265	4.311	4.998	5.44	4.162	4.702	4.532	6.115	4.445	3.963	5.915	5.315	4.849
4.6	4.688	5.151	5.176	6.665	4.372	5.928	4.699	6.016	4.518	4.518	5.701	6.072	5.315
4.296	4.089	4.675	5.112	4.858	3.397	3.834	5.437	5.657	4.849	4.284	5.448	5.752	5.203
4.771	4.529	5.405	5.884	5.304	4.215	4.812	4.866	6.263	4.933	4.061	4.668	5.672	5.373
3.88	3.812	3.893	5.073	5.623	2.466	3.614	5.986	4.962	4.754	4.215	3.41	5.253	4.692
5.213	6.075	4.728	4.45	6.282	2.511	4.311	4.998	5.517	5.115	4.215	2.842	5.278	5.505
6.018	5.178	3.96	5.369	6.198	2.96	2.511	5.628	4.916	7.03	4.688	2.534	5.741	5.988
5.422	4.572	3.564	4.675	5.185	2.712	4.646	3.601	6.266	5.34	4.219	4.184	4.607	4.998
5.605	4.345	5.304	5.369	4.665	3.258	5.269	4.962	6.266	4.489	4.518	3.776	4.998	5.216
5.532	4.215	5.69	4.265	5.434	4.792	4.771	5.611	5.614	5.567	3.834	4.857	6.155	5.34
4.352	4.013	4.258	3.783	6.522	3.985	4.518	5.041	4.933	4.73	5.269	4.93	5.532	5.611
5.582	4.474	4.486	5.315	5.568	5.125	3.947	5.089	3.708	6.147	4.265	2.772	5.983	5.582
5.47	5.063	4.637	3.836	5.137	4.067	5.672	5.794	4.463	5.839	4.618	4.802	5.269	5.464
5.567	5.579	4.497	5.063	6.097	4.192	5.487	5.241	4.219	5.715	4.412	6.157	4.916	6.304
5.06	4.518	5.334	4.489	4.989	3.638	3.893	5.391	5.579	4.234	4.856	3.942	6.889	5.253
6.147	4.412	4.864	3.397	4.139	4.319	4.863	4.775	5.988	5.966	5.175	4.958	4.121	5.437
4.632	3.91	5.73	5.641	6.417	4.219	4.702	6.176	6.182	5.213	4.866	3.56	6.007	6.144
5.034	5.623	4.933	4.998	3.715	2.882	5.529	5.464	5.786	4.962	4.692	3.726	4.215	4.618
4.771	5.203	3.766	4.361	5.536	4.05	3.41	4.812	5.884	6.075	5.14	4.728	5.884	3.659
3.376	5.416	4.99	5.173	5.539	4.856	2.942	5.743	3.863	5.364	4.352	4.582	4.061	3.726
5.089	5.315	3.441	4.99	5.025	4.537	4.713	5.422	5.672	5.766	4.532	5.293	5.364	3.637
4.215	5.337	3.45	4.558	5.381	3.02	4.866	5.532	6.458	5.9	4.916	4.273	5.352	6.007
4.55	5.315	3.309	5.763	5.505	4.548	5.169	4.688	5.672	4.962	5.137	4.301	6.155	5.367
6.182	4.916	5.496	3.45	3.643	4.474	5.352	6.242	5.828	4.962	5.434	4.667	4.866	2.823
4.311	5.928	5.594	5.367	5.334	3.45	4.998	6.943	5.657	5.437	5.29	4.912	5.437	3.761
6.096	5.263	3.109	5.646	5.501	4.924	4.215	5.878	5.487	4.933	4.629	3.463	3.41	2.511
5.741	4.532	3.037	5.501	5.567	4.99	5.175	6.628	5.766	5.063	4.936	3.001	3.942	3.578
5.263	4.041	3.784	5.1	4.989	5.646	5.175	6.032	6.803	5.216	4.822	4.319	4.618	4.998
5.012	4.401	3.86	4.532	6.041	4.03	6.136	4.916	6.115	4.55	4.572	3.973	3.601	4.474
5.783	3.067	5.294	5.541	5.373	3.961	4.352	6.747	6.325	4.688	4.82	4.984	4.013	5.025
5.864	4.688	4.858	4.186	5.223	4.474	4.802	5.318	6.41	5.021	5.337	4.121	3.614	5.786
5.496	4.629	5.628	5.113	4.05	4.883	4.061	4.532	6.395	4.863	4.985	3.395	5.706	5.928
6.176	4.812	5.567	6.518	6.139	4.984	5.775	5.706	5.579	5.614	4.762	3.519	3.601	5.391
3.842	3.332	4.077	5.422	6.4	4.998	6.187	4.933	5.884	3.947	5.223	3.451	4.214	5.878
6.059	5.464	4.082	6.007	5.646	4.94	6.905	5.487	6.568	4.529	4.898	3.536	5.278	5.828
5.364	5.102	6.022	4.026	4.089	3.898	4.998	5.828	5.496	6.155	5.696	3.761	3.659	6.115
5.422	4.125	5.364	6.134	4.629	4.811	3.992	4.866	4.802	5.422	4.79	5.021	3.476	5.532
6.072	4.412	3.078	5.567	5.315	4.696	6.518	6.63	5.063	5.112	5.269	2.908	4.883	5.241
5.611	3.968	5.672	5.389	5.246	4.784	6.007	5.118	5.786	5.373	4.742	3.368	5.373	4.863
5.253	4.618	4.94	6.092	5.559	3.091	4.985	5.012	6.168	4.097	4.165	3.797	4.607	5.786
5.605	4.629	5.176	5.779	6.328	4.675	4.73	4.345	5.496	5.752	5.763	4.307	5.263	4.985
3.008	4.284	5.823	5.067	5.672	4.73	5.839	4.771	4.561	5.269	4.962	4.535	6.645	4.618
2.964	4.489	5.381	3.735	5.628	4.756	5.102	4.866	3.109	5.063	5.051	4.363	5.878	5.464
4.489	3.764	3.96	6.182	6.606	5.051	5.766	5.041	4.013	5.278	4.45	3.412	5.041	6.263
6.312	4.445	3.487	5.614	5.058	5.508	4.125	4.6	6.018	4.985	3.94	4.164	4.822	4.744
5.783	4.529	4.097	5.021	3.963	4.607	4.962	4.933	5.672	4.713	5.891	3.566	5.175	5.373

[truncated: 2 more sheets: Fig.S9, Fig.S11]
